# Supplementary material for: ﻿Taxonomic and nomenclatural notes on Chinese species of Sarcophaga Meigen, 1824 (Diptera, Sarcophagidae)
Source: Zookeys. 2022 Jun 24;1108:141–59. doi: 10.3897/zookeys.1108.83267 (PMC9848799; doi:10.3897/zookeys.1108.83267)
Supplement: XML Treatment for Sarcophaga [file zookeys.1108.83267-treatment1.xml]

<!DOCTYPE tp:taxon-treatment
  PUBLIC "-//TaxonX//DTD Taxonomic Treatment Publishing DTD v0 20100105//EN" "tax-treatment-NSO.dtd">
<tp:taxon-treatment xmlns:tp="http://www.plazi.org/taxpub"><tp:treatment-meta><kwd-group><label>Taxon classification</label><kwd>
              <named-content content-type="kingdom">Animalia</named-content>
            </kwd><kwd>
              <named-content content-type="order">Diptera</named-content>
            </kwd><kwd>
              <named-content content-type="family">Sarcophagidae</named-content>
            </kwd></kwd-group><mixed-citation publication-type="journal"><person-group><name><surname>Wang</surname><given-names>Chao</given-names></name><name><surname>Sun</surname><given-names>Haoran</given-names></name><name><surname>Zhu</surname><given-names>Weibing</given-names></name><name><surname>Pape</surname><given-names>Thomas</given-names></name><name><surname>Liu</surname><given-names>Qiyong</given-names></name><name><surname>Zhang</surname><given-names>Dong</given-names></name></person-group><article-title>﻿Taxonomic and nomenclatural notes on Chinese species of <italic><tp:taxon-name><tp:taxon-name-part taxon-name-part-type="genus" reg="Sarcophaga">Sarcophaga</tp:taxon-name-part></tp:taxon-name></italic> Meigen, 1824 (<tp:taxon-name><tp:taxon-name-part taxon-name-part-type="order">Diptera</tp:taxon-name-part></tp:taxon-name>, <tp:taxon-name><tp:taxon-name-part taxon-name-part-type="family">Sarcophagidae</tp:taxon-name-part></tp:taxon-name>)</article-title><source>Zookeys</source><day>24</day><month>06</month><year>2022</year><volume>1108</volume><fpage>141</fpage><lpage>159</lpage><pub-id pub-id-type="doi">10.3897/zookeys.1108.83267</pub-id></mixed-citation></tp:treatment-meta><tp:nomenclature><label>﻿Genus</label><tp:taxon-name>
            <object-id xmlns:xlink="http://www.w3.org/1999/xlink" content-type="arpha" xlink:type="simple">A6689F66-B1FE-55D1-87E6-DCB4FF82E22A</object-id>
            <tp:taxon-name-part taxon-name-part-type="genus" reg="Sarcophaga">Sarcophaga</tp:taxon-name-part>
          </tp:taxon-name><tp:taxon-authority>Meigen, 1824</tp:taxon-authority><tp:nomenclature-citation-list><tp:nomenclature-citation><tp:taxon-name>
                <tp:taxon-name-part taxon-name-part-type="genus" reg="Sarcophaga">Sarcophaga</tp:taxon-name-part>
              </tp:taxon-name><comment>Meigen, 1824: 305. Type species: <tp:taxon-name><tp:taxon-name-part taxon-name-part-type="genus" reg="Musca">Musca</tp:taxon-name-part><tp:taxon-name-part taxon-name-part-type="species" reg="carnaria">carnaria</tp:taxon-name-part></tp:taxon-name> Linnaeus, 1758, by subsequent designation of <xref ref-type="bibr" rid="B26">Partington (1837</xref>: 607).</comment></tp:nomenclature-citation><tp:nomenclature-citation><tp:taxon-name>
                <tp:taxon-name-part taxon-name-part-type="genus" reg="Magnicauda">Magnicauda</tp:taxon-name-part>
              </tp:taxon-name><comment>Wei, 2005: 405. Type species: <tp:taxon-name><tp:taxon-name-part taxon-name-part-type="genus" reg="Magnicauda">Magnicauda</tp:taxon-name-part><tp:taxon-name-part taxon-name-part-type="species" reg="linjiangensis">linjiangensis</tp:taxon-name-part></tp:taxon-name> Wei, 2005, by original designation. Syn. nov.</comment></tp:nomenclature-citation><tp:nomenclature-citation><tp:taxon-name>
                <tp:taxon-name-part taxon-name-part-type="genus" reg="Maginicauda">Maginicauda</tp:taxon-name-part>
              </tp:taxon-name><comment>: <xref ref-type="bibr" rid="B40">Wei (2005</xref>: 409). Incorrect original spelling of <tp:taxon-name><tp:taxon-name-part taxon-name-part-type="genus" reg="Magnicauda">Magnicauda</tp:taxon-name-part></tp:taxon-name>, by First Reviser action in the present paper.</comment></tp:nomenclature-citation><tp:nomenclature-citation><tp:taxon-name>
                <tp:taxon-name-part taxon-name-part-type="genus" reg="Leigongshanophaga">Leigongshanophaga</tp:taxon-name-part>
              </tp:taxon-name><comment>Lehrer &amp; Wei, 2010: 8. Type species: <tp:taxon-name><tp:taxon-name-part taxon-name-part-type="genus" reg="Sarcophaga">Sarcophaga</tp:taxon-name-part><tp:taxon-name-part taxon-name-part-type="species" reg="catoptosa">catoptosa</tp:taxon-name-part></tp:taxon-name> Wei &amp; Yang, 2007 [= <tp:taxon-name><tp:taxon-name-part taxon-name-part-type="genus" reg="Sarcophaga">Sarcophaga</tp:taxon-name-part><tp:taxon-name-part taxon-name-part-type="species" reg="suthep">suthep</tp:taxon-name-part></tp:taxon-name> Pape &amp; Bänziger, 2003], by original designation. Syn. nov. For other synonyms, see <xref ref-type="bibr" rid="B22">Pape (1996)</xref>.</comment></tp:nomenclature-citation></tp:nomenclature-citation-list></tp:nomenclature><tp:treatment-sec sec-type="remarks" id="SECID0EKCAE"><title>Remarks.</title><p><xref ref-type="bibr" rid="B37">Verves and Khrokalo (2020</xref>: 204) proposed <italic><tp:taxon-name><tp:taxon-name-part taxon-name-part-type="genus" reg="Leigongshanophaga">Leigongshanophaga</tp:taxon-name-part></tp:taxon-name></italic> Lehrer &amp; Wei, 2010 as a new synonym of the valid genus <italic><tp:taxon-name><tp:taxon-name-part taxon-name-part-type="genus" reg="Rosellea">Rosellea</tp:taxon-name-part></tp:taxon-name></italic> Rohdendorf, 1937, but <xref ref-type="bibr" rid="B46">Xue et al. (2011</xref>: 320) proposed the same earlier. As argued below, we consider <italic><tp:taxon-name><tp:taxon-name-part taxon-name-part-type="genus" reg="Sarcophaga">Sarcophaga</tp:taxon-name-part><tp:taxon-name-part taxon-name-part-type="species" reg="catoptosa">catoptosa</tp:taxon-name-part></tp:taxon-name></italic> Wei &amp; Yang, 2007, which is the type species of <italic><tp:taxon-name><tp:taxon-name-part taxon-name-part-type="genus" reg="Leigongshanophaga">Leigongshanophaga</tp:taxon-name-part></tp:taxon-name></italic> Lehrer &amp; Wei, 2010, to be a synonym of <italic><tp:taxon-name><tp:taxon-name-part taxon-name-part-type="genus" reg="Sarcophaga">Sarcophaga</tp:taxon-name-part><tp:taxon-name-part taxon-name-part-type="species" reg="suthep">suthep</tp:taxon-name-part></tp:taxon-name></italic> Pape &amp; Bänziger, 2003, syn. nov., and we follow <xref ref-type="bibr" rid="B38">Wang et al. (2019)</xref> in treating this species in <tp:taxon-name><tp:taxon-name-part taxon-name-part-type="genus" reg="Sarcophaga">Sarcophaga</tp:taxon-name-part><tp:taxon-name-part taxon-name-part-type="infraspecific-rank">subgenus</tp:taxon-name-part><tp:taxon-name-part taxon-name-part-type="subgenus" reg="Cornexcisia">Cornexcisia</tp:taxon-name-part></tp:taxon-name> Fan &amp; Kano, 2000.</p></tp:treatment-sec><ref-list><ref id="B26"><mixed-citation xmlns:xlink="http://www.w3.org/1999/xlink" xlink:type="simple"><person-group><name name-style="western"><surname>Partington</surname><given-names>CF</given-names></name></person-group> (<year>1837</year>) The British Cyclopædia of Natural History: Combining a Scientific Classification of Animals, Plants, and Minerals: with a Popular View of their Habits. Economy, and Structure 3(Part 37): 577–640.</mixed-citation></ref><ref id="B40"><mixed-citation xmlns:xlink="http://www.w3.org/1999/xlink" xlink:type="simple"><person-group><name name-style="western"><surname>Wei</surname><given-names>LM</given-names></name></person-group> (<year>2005</year>) <article-title><tp:taxon-name><tp:taxon-name-part taxon-name-part-type="family">Sarcophagidae</tp:taxon-name-part></tp:taxon-name>.</article-title> In: <person-group><name name-style="western"><surname>Jin</surname><given-names>DC</given-names></name><name name-style="western"><surname>Li</surname><given-names>ZZ</given-names></name></person-group> (<role>Eds</role>) <issue-title>Insects from Xishui Landscape.</issue-title><source>Guizhou Science and Technology Publishing House, Guiyang</source>, <fpage>404</fpage>–<lpage>409</lpage>. [in Chinese with English summary]</mixed-citation></ref><ref id="B22"><mixed-citation xmlns:xlink="http://www.w3.org/1999/xlink" xlink:type="simple"><person-group><name name-style="western"><surname>Pape</surname><given-names>T</given-names></name></person-group> (<year>1996</year>) <article-title>Catalogue of the <tp:taxon-name><tp:taxon-name-part taxon-name-part-type="family">Sarcophagidae</tp:taxon-name-part></tp:taxon-name> of the world (<tp:taxon-name><tp:taxon-name-part taxon-name-part-type="class">Insecta</tp:taxon-name-part></tp:taxon-name>: <tp:taxon-name><tp:taxon-name-part taxon-name-part-type="order">Diptera</tp:taxon-name-part></tp:taxon-name>). Memoirs on Entomology.</article-title><source>International</source><volume>8</volume>: <fpage>1</fpage>–<lpage>558</lpage>.</mixed-citation></ref><ref id="B37"><mixed-citation xmlns:xlink="http://www.w3.org/1999/xlink" xlink:type="simple"><person-group><name name-style="western"><surname>Verves</surname><given-names>YuG</given-names></name><name name-style="western"><surname>Khrokalo</surname><given-names>LA</given-names></name></person-group> (<year>2020</year>) <article-title>Review of the taxa of <tp:taxon-name><tp:taxon-name-part taxon-name-part-type="family">Calliphoridae</tp:taxon-name-part></tp:taxon-name> and <tp:taxon-name><tp:taxon-name-part taxon-name-part-type="family">Sarcophagidae</tp:taxon-name-part></tp:taxon-name> (<tp:taxon-name><tp:taxon-name-part taxon-name-part-type="order">Diptera</tp:taxon-name-part></tp:taxon-name>) studied by the late Prof. Andy Z. Lehrer.</article-title><source>Priamus</source><volume>44</volume>: <fpage>1</fpage>–<lpage>282</lpage>.</mixed-citation></ref><ref id="B46"><mixed-citation xmlns:xlink="http://www.w3.org/1999/xlink" xlink:type="simple"><person-group><name name-style="western"><surname>Xue</surname><given-names>W</given-names></name><name name-style="western"><surname>Verves</surname><given-names>YG</given-names></name><name name-style="western"><surname>Du</surname><given-names>J</given-names></name></person-group> (<year>2011</year>) <article-title>A review of subtribe <tp:taxon-name><tp:taxon-name-part taxon-name-part-type="subtribe">Boettcheriscina</tp:taxon-name-part></tp:taxon-name> Verves 1990 (<tp:taxon-name><tp:taxon-name-part taxon-name-part-type="order">Diptera</tp:taxon-name-part></tp:taxon-name>: <tp:taxon-name><tp:taxon-name-part taxon-name-part-type="family">Sarcophagidae</tp:taxon-name-part></tp:taxon-name>), with descriptions of a new species and genus from China.</article-title><source>Annales de la Société Entomologique de France</source><volume>47</volume>(<issue>3–4</issue>): <fpage>303</fpage>–<lpage>329</lpage>. <ext-link xlink:type="simple" ext-link-type="doi" xlink:href="10.1080/00379271.2011.10697723">https://doi.org/10.1080/00379271.2011.10697723</ext-link></mixed-citation></ref><ref id="B38"><mixed-citation xmlns:xlink="http://www.w3.org/1999/xlink" xlink:type="simple"><person-group><name name-style="western"><surname>Wang</surname><given-names>C</given-names></name><name name-style="western"><surname>Gao</surname><given-names>YY</given-names></name><name name-style="western"><surname>Pape</surname><given-names>T</given-names></name><name name-style="western"><surname>Zhang</surname><given-names>D</given-names></name></person-group> (<year>2019</year>) <article-title>Redefinition of <italic><tp:taxon-name><tp:taxon-name-part taxon-name-part-type="genus">Cornexcisia</tp:taxon-name-part></tp:taxon-name></italic> Fan and Kano, 2000 (<tp:taxon-name><tp:taxon-name-part taxon-name-part-type="order">Diptera</tp:taxon-name-part></tp:taxon-name>: <tp:taxon-name><tp:taxon-name-part taxon-name-part-type="family">Sarcophagidae</tp:taxon-name-part></tp:taxon-name>), with the first description of the female of <italic><tp:taxon-name><tp:taxon-name-part taxon-name-part-type="genus">Sarcophaga</tp:taxon-name-part><tp:taxon-name-part taxon-name-part-type="species">kurahashii</tp:taxon-name-part></tp:taxon-name></italic> (Shinonaga and Tumrasvin, 1979).</article-title><source>Zootaxa</source><volume>4668</volume>(<issue>3</issue>): <fpage>410</fpage>–<lpage>420</lpage>. <ext-link xlink:type="simple" ext-link-type="doi" xlink:href="10.11646/zootaxa.4668.3.6">https://doi.org/10.11646/zootaxa.4668.3.6</ext-link></mixed-citation></ref></ref-list></tp:taxon-treatment>
