# Supplementary material for: ﻿Taxonomic and nomenclatural notes on Chinese species of Sarcophaga Meigen, 1824 (Diptera, Sarcophagidae)
Source: Zookeys. 2022 Jun 24;1108:141–59. doi: 10.3897/zookeys.1108.83267 (PMC9848799; doi:10.3897/zookeys.1108.83267)
Supplement: XML Treatment for Sarcophaga (Bellieriomima) genuforceps [file zookeys.1108.83267-treatment3.xml]

<!DOCTYPE tp:taxon-treatment
  PUBLIC "-//TaxonX//DTD Taxonomic Treatment Publishing DTD v0 20100105//EN" "tax-treatment-NSO.dtd">
<tp:taxon-treatment xmlns:tp="http://www.plazi.org/taxpub"><tp:treatment-meta><kwd-group><label>Taxon classification</label><kwd>
              <named-content content-type="kingdom">Animalia</named-content>
            </kwd><kwd>
              <named-content content-type="order">Diptera</named-content>
            </kwd><kwd>
              <named-content content-type="family">Sarcophagidae</named-content>
            </kwd></kwd-group><mixed-citation publication-type="journal"><person-group><name><surname>Wang</surname><given-names>Chao</given-names></name><name><surname>Sun</surname><given-names>Haoran</given-names></name><name><surname>Zhu</surname><given-names>Weibing</given-names></name><name><surname>Pape</surname><given-names>Thomas</given-names></name><name><surname>Liu</surname><given-names>Qiyong</given-names></name><name><surname>Zhang</surname><given-names>Dong</given-names></name></person-group><article-title>﻿Taxonomic and nomenclatural notes on Chinese species of <italic><tp:taxon-name><tp:taxon-name-part taxon-name-part-type="genus" reg="Sarcophaga">Sarcophaga</tp:taxon-name-part></tp:taxon-name></italic> Meigen, 1824 (<tp:taxon-name><tp:taxon-name-part taxon-name-part-type="order">Diptera</tp:taxon-name-part></tp:taxon-name>, <tp:taxon-name><tp:taxon-name-part taxon-name-part-type="family">Sarcophagidae</tp:taxon-name-part></tp:taxon-name>)</article-title><source>Zookeys</source><day>24</day><month>06</month><year>2022</year><volume>1108</volume><fpage>141</fpage><lpage>159</lpage><pub-id pub-id-type="doi">10.3897/zookeys.1108.83267</pub-id></mixed-citation></tp:treatment-meta><tp:nomenclature><label>﻿</label><tp:taxon-name><object-id xmlns:xlink="http://www.w3.org/1999/xlink" content-type="arpha" xlink:type="simple">9114D38D-19F2-5B0C-81C6-2AF808EA192A</object-id><tp:taxon-name-part taxon-name-part-type="genus" reg="Sarcophaga">Sarcophaga</tp:taxon-name-part> (<tp:taxon-name-part taxon-name-part-type="subgenus" reg="Bellieriomima">Bellieriomima</tp:taxon-name-part>) <tp:taxon-name-part taxon-name-part-type="species" reg="genuforceps">genuforceps</tp:taxon-name-part></tp:taxon-name><tp:taxon-authority>Thomas, 1949</tp:taxon-authority><xref ref-type="fig" rid="F1">Figs 1</xref><xref ref-type="fig" rid="F2">, 2</xref><tp:nomenclature-citation-list><tp:nomenclature-citation><tp:taxon-name>
                <tp:taxon-name-part taxon-name-part-type="genus" reg="Sarcophaga">Sarcophaga</tp:taxon-name-part>
                <tp:taxon-name-part taxon-name-part-type="species" reg="genuforceps">genuforceps</tp:taxon-name-part>
              </tp:taxon-name><comment>Thomas, 1949: 172. China, Sichuan, Chungking, Chinyunshan.</comment></tp:nomenclature-citation><tp:nomenclature-citation><tp:taxon-name>
                <tp:taxon-name-part taxon-name-part-type="genus" reg="Pierretia">Pierretia</tp:taxon-name-part>
                <tp:taxon-name-part taxon-name-part-type="species" reg="catharosa">catharosa</tp:taxon-name-part>
              </tp:taxon-name><comment>Wei &amp; Yang, 2007: 530. China, Guizhou, Leigongshan.</comment></tp:nomenclature-citation></tp:nomenclature-citation-list></tp:nomenclature><tp:treatment-sec sec-type="material" id="SECID0EGJAE"><title>Material examined.</title><p>1♂, China, Zhejiang, Tianmu Mountain, 600–1100 m, 30.vi.1964, Huitai Fang leg. (<named-content xmlns:xlink="http://www.w3.org/1999/xlink" content-type="dwc:institutional_code" xlink:title="Shanghai Entomological Museum, Chinese Academy of Sciences" xlink:href="http://grbio.org/institution/chinese-academy-sciences" xlink:type="simple">SECA</named-content>).</p><fig id="F1" position="float" orientation="portrait"><object-id xmlns:xlink="http://www.w3.org/1999/xlink" content-type="doi" xlink:type="simple">10.3897/zookeys.1108.83267.figure1</object-id><object-id xmlns:xlink="http://www.w3.org/1999/xlink" content-type="arpha" xlink:type="simple">D2CE89BA-796E-5990-B30F-7194C8B76CD3</object-id><label>Figure 1.</label><caption><p><tp:taxon-name><tp:taxon-name-part taxon-name-part-type="genus" reg="Sarcophaga">Sarcophaga</tp:taxon-name-part> (<tp:taxon-name-part taxon-name-part-type="subgenus" reg="Bellieriomima">Bellieriomima</tp:taxon-name-part>) <tp:taxon-name-part taxon-name-part-type="species" reg="genuforceps">genuforceps</tp:taxon-name-part></tp:taxon-name> Thomas, 1949; male (China, Zhejiang, Tianmu Mountain; in <named-content xmlns:xlink="http://www.w3.org/1999/xlink" content-type="dwc:institutional_code" xlink:title="Shanghai Entomological Museum, Chinese Academy of Sciences" xlink:href="http://grbio.org/institution/chinese-academy-sciences" xlink:type="simple">SECA</named-content>) <bold>A</bold> habitus, lateral view <bold>B</bold> terminalia, lateral view <bold>C</bold> head, lateral view <bold>D</bold> head, anterolateral view <bold>E</bold> head, anterior view. Scale bars: 1 mm.</p></caption><graphic xmlns:xlink="http://www.w3.org/1999/xlink" xlink:href="zookeys-1108-141_article-83267__-g001.jpg" position="float" orientation="portrait" xlink:type="simple" id="oo_706066.jpg"><uri content-type="original_file" xlink:type="simple">https://binary.pensoft.net/fig/706066</uri></graphic></fig></tp:treatment-sec><tp:treatment-sec sec-type="remarks" id="SECID0EZKAE"><title>Remarks.</title><p>The holotype of <italic><tp:taxon-name><tp:taxon-name-part taxon-name-part-type="genus" reg="Pierretia">Pierretia</tp:taxon-name-part><tp:taxon-name-part taxon-name-part-type="species" reg="catharosa">catharosa</tp:taxon-name-part></tp:taxon-name></italic> is deposited in <abbrev xmlns:xlink="http://www.w3.org/1999/xlink" xlink:title="Center for Disease Control and Prevention of Anshun city" id="ABBRID0EKLAE" xlink:type="simple">CDCP</abbrev> and not currently available for loan and study. <xref ref-type="bibr" rid="B36">Verves (2020</xref>: 36) listed <italic><tp:taxon-name><tp:taxon-name-part taxon-name-part-type="genus" reg="Pierretia">P.</tp:taxon-name-part><tp:taxon-name-part taxon-name-part-type="species" reg="catharosa">catharosa</tp:taxon-name-part></tp:taxon-name></italic> as a junior synonym of <italic><tp:taxon-name><tp:taxon-name-part taxon-name-part-type="genus" reg="Sarcophaga">S.</tp:taxon-name-part><tp:taxon-name-part taxon-name-part-type="species" reg="genuforceps">genuforceps</tp:taxon-name-part></tp:taxon-name></italic>, although not as a new synonym. <xref ref-type="bibr" rid="B42">Wei and Yang (2007)</xref> gave a detailed description and a somewhat schematical illustration of the phallus (Fig. <xref ref-type="fig" rid="F2">2B</xref>), which is here considered sufficient justification for the synonymy. <xref ref-type="bibr" rid="B45">Xue and Verves (2009</xref>: 53) considered <italic><tp:taxon-name><tp:taxon-name-part taxon-name-part-type="genus" reg="Sarcophaga">S.</tp:taxon-name-part><tp:taxon-name-part taxon-name-part-type="species" reg="genuforceps">genuforceps</tp:taxon-name-part></tp:taxon-name></italic> to belong to <tp:taxon-name><tp:taxon-name-part taxon-name-part-type="genus" reg="Pachystyleta">Pachystyleta</tp:taxon-name-part></tp:taxon-name> Fan &amp; Chen, 1992, as a subgenus of <tp:taxon-name><tp:taxon-name-part taxon-name-part-type="genus" reg="Myorhina">Myorhina</tp:taxon-name-part></tp:taxon-name> Robineau-Desvoidy, 1830, whereas <xref ref-type="bibr" rid="B15">Lehrer (2010</xref>: 18) raised <italic><tp:taxon-name><tp:taxon-name-part taxon-name-part-type="genus" reg="Pachystyleta">Pachystyleta</tp:taxon-name-part></tp:taxon-name></italic> to genus rank. We prefer to follow the classification of <xref ref-type="bibr" rid="B22">Pape (1996)</xref>, with <italic><tp:taxon-name><tp:taxon-name-part taxon-name-part-type="genus" reg="Pachystyleta">Pachystyleta</tp:taxon-name-part></tp:taxon-name></italic> as a synonym of <italic><tp:taxon-name><tp:taxon-name-part taxon-name-part-type="genus" reg="Bellieriomima">Bellieriomima</tp:taxon-name-part></tp:taxon-name></italic> and the latter as a subgenus of <italic><tp:taxon-name><tp:taxon-name-part taxon-name-part-type="genus" reg="Sarcophaga">Sarcophaga</tp:taxon-name-part></tp:taxon-name></italic> (<italic>sensu lato</italic>).</p><fig id="F2" position="float" orientation="portrait"><object-id xmlns:xlink="http://www.w3.org/1999/xlink" content-type="doi" xlink:type="simple">10.3897/zookeys.1108.83267.figure2</object-id><object-id xmlns:xlink="http://www.w3.org/1999/xlink" content-type="arpha" xlink:type="simple">6408DAAB-00A3-5A44-8A51-B8D651B7F0D0</object-id><label>Figure 2.</label><caption><p><tp:taxon-name><tp:taxon-name-part taxon-name-part-type="genus" reg="Sarcophaga">Sarcophaga</tp:taxon-name-part> (<tp:taxon-name-part taxon-name-part-type="subgenus" reg="Bellieriomima">Bellieriomima</tp:taxon-name-part>) <tp:taxon-name-part taxon-name-part-type="species" reg="genuforceps">genuforceps</tp:taxon-name-part></tp:taxon-name> Thomas, 1949; phallus, lateral view <bold>A</bold> adapted from <xref ref-type="bibr" rid="B16">Lehrer (2012)</xref><bold>B</bold> adapted from <xref ref-type="bibr" rid="B42">Wei and Yang (2007</xref>, as <italic><tp:taxon-name><tp:taxon-name-part taxon-name-part-type="genus" reg="Pierretia">Pierretia</tp:taxon-name-part><tp:taxon-name-part taxon-name-part-type="species" reg="catharosa">catharosa</tp:taxon-name-part></tp:taxon-name></italic>).</p></caption><graphic xmlns:xlink="http://www.w3.org/1999/xlink" xlink:href="zookeys-1108-141_article-83267__-g002.jpg" position="float" orientation="portrait" xlink:type="simple" id="oo_706067.jpg"><uri content-type="original_file" xlink:type="simple">https://binary.pensoft.net/fig/706067</uri></graphic></fig></tp:treatment-sec><ref-list><ref id="B16"><mixed-citation xmlns:xlink="http://www.w3.org/1999/xlink" xlink:type="simple"><person-group><name name-style="western"><surname>Lehrer</surname><given-names>AZ</given-names></name></person-group> (<year>2012</year>) <article-title>Taxonomic Atlas of the postabdominal structures <tp:taxon-name><tp:taxon-name-part taxon-name-part-type="family">Sarcophagidae</tp:taxon-name-part></tp:taxon-name> (<tp:taxon-name><tp:taxon-name-part taxon-name-part-type="class">Insecta</tp:taxon-name-part></tp:taxon-name>, <tp:taxon-name><tp:taxon-name-part taxon-name-part-type="order">Diptera</tp:taxon-name-part></tp:taxon-name>) Vol. II.</article-title><source>Entomologica, Bari</source><volume>44</volume>: <fpage>3</fpage>–<lpage>158</lpage>.</mixed-citation></ref><ref id="B42"><mixed-citation xmlns:xlink="http://www.w3.org/1999/xlink" xlink:type="simple"><person-group><name name-style="western"><surname>Wei</surname><given-names>LM</given-names></name><name name-style="western"><surname>Yang</surname><given-names>ZH</given-names></name></person-group> (<year>2007</year>) <article-title><tp:taxon-name><tp:taxon-name-part taxon-name-part-type="family">Sarcophagidae</tp:taxon-name-part></tp:taxon-name>.</article-title> In: <person-group><name name-style="western"><surname>Li</surname><given-names>ZZ</given-names></name><name name-style="western"><surname>Yang</surname><given-names>MF</given-names></name><name name-style="western"><surname>Jin</surname><given-names>DC</given-names></name></person-group> (<role>Eds</role>) <issue-title>Insects from Leigongshan Landscape.</issue-title><source>Guizhou Science and Technology Publishing House, Guiyang</source>, <fpage>526</fpage>–<lpage>539</lpage>. [in Chinese with English summary]</mixed-citation></ref><ref id="B36"><mixed-citation xmlns:xlink="http://www.w3.org/1999/xlink" xlink:type="simple"><person-group><name name-style="western"><surname>Verves</surname><given-names>YuG</given-names></name></person-group> (<year>2020</year>) <article-title>An annotated list of Chinese <tp:taxon-name><tp:taxon-name-part taxon-name-part-type="family">Sarcophagidae</tp:taxon-name-part></tp:taxon-name> (<tp:taxon-name><tp:taxon-name-part taxon-name-part-type="order">Diptera</tp:taxon-name-part></tp:taxon-name>).</article-title><source>Suplementos del Boletín de la Asociación Española de Entomología</source><volume>1</volume>: <fpage>1</fpage>–<lpage>68</lpage>.</mixed-citation></ref><ref id="B45"><mixed-citation xmlns:xlink="http://www.w3.org/1999/xlink" xlink:type="simple"><person-group><name name-style="western"><surname>Xue</surname><given-names>Wq</given-names></name><name name-style="western"><surname>Verves</surname><given-names>YuG</given-names></name></person-group> (<year>2009</year>) <article-title><italic><tp:taxon-name><tp:taxon-name-part taxon-name-part-type="genus">Perisimyia</tp:taxon-name-part><tp:taxon-name-part taxon-name-part-type="species">perisi</tp:taxon-name-part></tp:taxon-name></italic>, a new genus and species from South China (<tp:taxon-name><tp:taxon-name-part taxon-name-part-type="order">Diptera</tp:taxon-name-part></tp:taxon-name>: <tp:taxon-name><tp:taxon-name-part taxon-name-part-type="family">Sarcophagidae</tp:taxon-name-part></tp:taxon-name>).</article-title><source>Boletin de la Asociacion Espanola de Entomologia</source><volume>33</volume>(<issue>1–2</issue>): <fpage>43</fpage>–<lpage>58</lpage>.</mixed-citation></ref><ref id="B15"><mixed-citation xmlns:xlink="http://www.w3.org/1999/xlink" xlink:type="simple"><person-group><name name-style="western"><surname>Lehrer</surname><given-names>AZ</given-names></name></person-group> (<year>2010</year>) <article-title>Le genre <italic><tp:taxon-name><tp:taxon-name-part taxon-name-part-type="genus">Pachystyleta</tp:taxon-name-part></tp:taxon-name></italic> Fan et Chen de la faune de Chine et sa composition spécifique (<tp:taxon-name><tp:taxon-name-part taxon-name-part-type="order">Diptera</tp:taxon-name-part></tp:taxon-name>, <tp:taxon-name><tp:taxon-name-part taxon-name-part-type="family">Sarcophagidae</tp:taxon-name-part></tp:taxon-name>).</article-title><source>Fragmenta Dipterologica</source><volume>26</volume>: <fpage>14</fpage>–<lpage>18</lpage>.</mixed-citation></ref><ref id="B22"><mixed-citation xmlns:xlink="http://www.w3.org/1999/xlink" xlink:type="simple"><person-group><name name-style="western"><surname>Pape</surname><given-names>T</given-names></name></person-group> (<year>1996</year>) <article-title>Catalogue of the <tp:taxon-name><tp:taxon-name-part taxon-name-part-type="family">Sarcophagidae</tp:taxon-name-part></tp:taxon-name> of the world (<tp:taxon-name><tp:taxon-name-part taxon-name-part-type="class">Insecta</tp:taxon-name-part></tp:taxon-name>: <tp:taxon-name><tp:taxon-name-part taxon-name-part-type="order">Diptera</tp:taxon-name-part></tp:taxon-name>). Memoirs on Entomology.</article-title><source>International</source><volume>8</volume>: <fpage>1</fpage>–<lpage>558</lpage>.</mixed-citation></ref></ref-list></tp:taxon-treatment>
