# Supplementary material for: ﻿Taxonomic and nomenclatural notes on Chinese species of Sarcophaga Meigen, 1824 (Diptera, Sarcophagidae)
Source: Zookeys. 2022 Jun 24;1108:141–59. doi: 10.3897/zookeys.1108.83267 (PMC9848799; doi:10.3897/zookeys.1108.83267)
Supplement: XML Treatment for Cornexcisia [file zookeys.1108.83267-treatment4.xml]

<!DOCTYPE tp:taxon-treatment
  PUBLIC "-//TaxonX//DTD Taxonomic Treatment Publishing DTD v0 20100105//EN" "tax-treatment-NSO.dtd">
<tp:taxon-treatment xmlns:tp="http://www.plazi.org/taxpub"><tp:treatment-meta><kwd-group><label>Taxon classification</label><kwd>
              <named-content content-type="kingdom">Animalia</named-content>
            </kwd><kwd>
              <named-content content-type="order">Diptera</named-content>
            </kwd><kwd>
              <named-content content-type="family">Sarcophagidae</named-content>
            </kwd></kwd-group><mixed-citation publication-type="journal"><person-group><name><surname>Wang</surname><given-names>Chao</given-names></name><name><surname>Sun</surname><given-names>Haoran</given-names></name><name><surname>Zhu</surname><given-names>Weibing</given-names></name><name><surname>Pape</surname><given-names>Thomas</given-names></name><name><surname>Liu</surname><given-names>Qiyong</given-names></name><name><surname>Zhang</surname><given-names>Dong</given-names></name></person-group><article-title>﻿Taxonomic and nomenclatural notes on Chinese species of <italic><tp:taxon-name><tp:taxon-name-part taxon-name-part-type="genus" reg="Sarcophaga">Sarcophaga</tp:taxon-name-part></tp:taxon-name></italic> Meigen, 1824 (<tp:taxon-name><tp:taxon-name-part taxon-name-part-type="order">Diptera</tp:taxon-name-part></tp:taxon-name>, <tp:taxon-name><tp:taxon-name-part taxon-name-part-type="family">Sarcophagidae</tp:taxon-name-part></tp:taxon-name>)</article-title><source>Zookeys</source><day>24</day><month>06</month><year>2022</year><volume>1108</volume><fpage>141</fpage><lpage>159</lpage><pub-id pub-id-type="doi">10.3897/zookeys.1108.83267</pub-id></mixed-citation></tp:treatment-meta><tp:nomenclature><label>Subgenus ﻿</label><tp:taxon-name>
            <object-id xmlns:xlink="http://www.w3.org/1999/xlink" content-type="arpha" xlink:type="simple">0980FF0A-4D4F-5640-9AB7-02B15BCDCD3E</object-id>
            <tp:taxon-name-part taxon-name-part-type="genus" reg="Sarcophaga"/>
            <tp:taxon-name-part taxon-name-part-type="subgenus" reg="Cornexcisia">Cornexcisia</tp:taxon-name-part>
          </tp:taxon-name><tp:taxon-authority>Fan &amp; Kano, 2000</tp:taxon-authority><tp:nomenclature-citation-list><tp:nomenclature-citation><tp:taxon-name>
                <tp:taxon-name-part taxon-name-part-type="genus" reg="Cornexcisia">Cornexcisia</tp:taxon-name-part>
              </tp:taxon-name><comment>Fan &amp; Kano, 2000: 251. Type species: <tp:taxon-name><tp:taxon-name-part taxon-name-part-type="genus" reg="Cornexcisia">Cornexcisia</tp:taxon-name-part><tp:taxon-name-part taxon-name-part-type="species" reg="longicornuta">longicornuta</tp:taxon-name-part></tp:taxon-name> Fan &amp; Kano, 2000, by original designation.</comment></tp:nomenclature-citation><tp:nomenclature-citation><tp:taxon-name>
                <tp:taxon-name-part taxon-name-part-type="genus" reg="Leigongshanophaga">Leigongshanophaga</tp:taxon-name-part>
              </tp:taxon-name><comment>Lehrer &amp; Wei, 2010: 8. Type species: <tp:taxon-name><tp:taxon-name-part taxon-name-part-type="genus" reg="Sarcophaga">Sarcophaga</tp:taxon-name-part><tp:taxon-name-part taxon-name-part-type="species" reg="catoptosa">catoptosa</tp:taxon-name-part></tp:taxon-name> Wei &amp; Yang, 2007 [= <tp:taxon-name><tp:taxon-name-part taxon-name-part-type="genus" reg="Sarcophaga">Sarcophaga</tp:taxon-name-part><tp:taxon-name-part taxon-name-part-type="species" reg="suthep">suthep</tp:taxon-name-part></tp:taxon-name> Pape &amp; Bänziger, 2003], by original designation. Syn. nov.</comment></tp:nomenclature-citation></tp:nomenclature-citation-list></tp:nomenclature></tp:taxon-treatment>
