# Supplementary material for: ﻿Taxonomic and nomenclatural notes on Chinese species of Sarcophaga Meigen, 1824 (Diptera, Sarcophagidae)
Source: Zookeys. 2022 Jun 24;1108:141–59. doi: 10.3897/zookeys.1108.83267 (PMC9848799; doi:10.3897/zookeys.1108.83267)
Supplement: XML Treatment for Sarcophaga (Cornexcisia) suthep [file zookeys.1108.83267-treatment5.xml]

<!DOCTYPE tp:taxon-treatment
  PUBLIC "-//TaxonX//DTD Taxonomic Treatment Publishing DTD v0 20100105//EN" "tax-treatment-NSO.dtd">
<tp:taxon-treatment xmlns:tp="http://www.plazi.org/taxpub"><tp:treatment-meta><kwd-group><label>Taxon classification</label><kwd>
              <named-content content-type="kingdom">Animalia</named-content>
            </kwd><kwd>
              <named-content content-type="order">Diptera</named-content>
            </kwd><kwd>
              <named-content content-type="family">Sarcophagidae</named-content>
            </kwd></kwd-group><mixed-citation publication-type="journal"><person-group><name><surname>Wang</surname><given-names>Chao</given-names></name><name><surname>Sun</surname><given-names>Haoran</given-names></name><name><surname>Zhu</surname><given-names>Weibing</given-names></name><name><surname>Pape</surname><given-names>Thomas</given-names></name><name><surname>Liu</surname><given-names>Qiyong</given-names></name><name><surname>Zhang</surname><given-names>Dong</given-names></name></person-group><article-title>﻿Taxonomic and nomenclatural notes on Chinese species of <italic><tp:taxon-name><tp:taxon-name-part taxon-name-part-type="genus" reg="Sarcophaga">Sarcophaga</tp:taxon-name-part></tp:taxon-name></italic> Meigen, 1824 (<tp:taxon-name><tp:taxon-name-part taxon-name-part-type="order">Diptera</tp:taxon-name-part></tp:taxon-name>, <tp:taxon-name><tp:taxon-name-part taxon-name-part-type="family">Sarcophagidae</tp:taxon-name-part></tp:taxon-name>)</article-title><source>Zookeys</source><day>24</day><month>06</month><year>2022</year><volume>1108</volume><fpage>141</fpage><lpage>159</lpage><pub-id pub-id-type="doi">10.3897/zookeys.1108.83267</pub-id></mixed-citation></tp:treatment-meta><tp:nomenclature><label>﻿</label><tp:taxon-name><object-id xmlns:xlink="http://www.w3.org/1999/xlink" content-type="arpha" xlink:type="simple">3A733BD9-537D-5D94-9F11-822EB06BDDC0</object-id><tp:taxon-name-part taxon-name-part-type="genus" reg="Sarcophaga">Sarcophaga</tp:taxon-name-part> (<tp:taxon-name-part taxon-name-part-type="subgenus" reg="Cornexcisia">Cornexcisia</tp:taxon-name-part>) <tp:taxon-name-part taxon-name-part-type="species" reg="suthep">suthep</tp:taxon-name-part></tp:taxon-name><tp:taxon-authority>Pape &amp; Bänziger, 2003</tp:taxon-authority><xref ref-type="fig" rid="F3">Fig. 3</xref><tp:nomenclature-citation-list><tp:nomenclature-citation><tp:taxon-name>
                <tp:taxon-name-part taxon-name-part-type="genus" reg="Sarcophaga">Sarcophaga</tp:taxon-name-part>
                <tp:taxon-name-part taxon-name-part-type="species" reg="suthep">suthep</tp:taxon-name-part>
              </tp:taxon-name><comment>Pape &amp; Bänziger, 2003: 52. Thailand, Chiang Mai Province, Doi Suthep.</comment></tp:nomenclature-citation><tp:nomenclature-citation><tp:taxon-name>
                <tp:taxon-name-part taxon-name-part-type="genus" reg="Sarcophaga">Sarcophaga</tp:taxon-name-part>
                <tp:taxon-name-part taxon-name-part-type="species" reg="catoptosa">catoptosa</tp:taxon-name-part>
              </tp:taxon-name><comment>Wei &amp; Yang, 2007: 531. China, Guizhou, Leigongshan. Syn. nov.</comment></tp:nomenclature-citation><tp:nomenclature-citation><tp:taxon-name>
                <tp:taxon-name-part taxon-name-part-type="genus" reg="Sarcophaga">Sarcophaga</tp:taxon-name-part>
                <tp:taxon-name-part taxon-name-part-type="species" reg="sutheb">sutheb</tp:taxon-name-part>
              </tp:taxon-name><comment>: <xref ref-type="bibr" rid="B42">Wei and Yang 2007</xref>: 532. Incorrect subsequent spelling of <tp:taxon-name><tp:taxon-name-part taxon-name-part-type="genus" reg="Sarcophaga">S.</tp:taxon-name-part><tp:taxon-name-part taxon-name-part-type="species" reg="suthep">suthep</tp:taxon-name-part></tp:taxon-name> Pape &amp; Bänziger, 2003.</comment></tp:nomenclature-citation></tp:nomenclature-citation-list></tp:nomenclature><tp:treatment-sec sec-type="material" id="SECID0E1VAE"><title>Material examined.</title><p><bold><italic>Holotype</italic></bold> of <italic><tp:taxon-name><tp:taxon-name-part taxon-name-part-type="genus" reg="Sarcophaga">S.</tp:taxon-name-part><tp:taxon-name-part taxon-name-part-type="species" reg="suthep">suthep</tp:taxon-name-part></tp:taxon-name></italic>: ♂, Thailand, Chiang Mai Province, Doi Suthep, above Sangwal School, 1240 m, 28.viii.2000, H. Bänziger (in <named-content xmlns:xlink="http://www.w3.org/1999/xlink" content-type="dwc:institutional_code" xlink:title="Swedish Museum of Natural History" xlink:href="http://grbio.org/institution/swedish-museum-natural-history" xlink:type="simple">SMNH</named-content>; specimen dissected and with terminalia glued to a piece of cardboard pinned below the specimen).</p></tp:treatment-sec><tp:treatment-sec sec-type="remarks" id="SECID0EUWAE"><title>Remarks.</title><p>The holotype of <italic><tp:taxon-name><tp:taxon-name-part taxon-name-part-type="genus" reg="Sarcophaga">Sarcophaga</tp:taxon-name-part><tp:taxon-name-part taxon-name-part-type="species" reg="catoptosa">catoptosa</tp:taxon-name-part></tp:taxon-name></italic> is deposited in <abbrev xmlns:xlink="http://www.w3.org/1999/xlink" xlink:title="Center for Disease Control and Prevention of Anshun city" id="ABBRID0EFXAE" xlink:type="simple">CDCP</abbrev> and not currently available for loan and study. <xref ref-type="bibr" rid="B42">Wei and Yang (2007)</xref> described the lateral styli as bifurcated at the base and expanded at the apex (Fig. <xref ref-type="fig" rid="F3">3</xref>). This unique character in <italic><tp:taxon-name><tp:taxon-name-part taxon-name-part-type="genus" reg="Sarcophaga">Sarcophaga</tp:taxon-name-part></tp:taxon-name></italic> is shared by <italic><tp:taxon-name><tp:taxon-name-part taxon-name-part-type="genus" reg="Sarcophaga">S.</tp:taxon-name-part><tp:taxon-name-part taxon-name-part-type="species" reg="suthep">suthep</tp:taxon-name-part></tp:taxon-name></italic> and other species assigned to the subgenus <tp:taxon-name><tp:taxon-name-part taxon-name-part-type="genus" reg="Sarcophaga"/><tp:taxon-name-part taxon-name-part-type="subgenus" reg="Cornexcisia">Cornexcisia</tp:taxon-name-part></tp:taxon-name>. We consider the following compelling similarities between the nominal species <italic><tp:taxon-name><tp:taxon-name-part taxon-name-part-type="genus" reg="Sarcophaga">S.</tp:taxon-name-part><tp:taxon-name-part taxon-name-part-type="species" reg="suthep">suthep</tp:taxon-name-part></tp:taxon-name></italic> and <italic><tp:taxon-name><tp:taxon-name-part taxon-name-part-type="genus" reg="Sarcophaga">S.</tp:taxon-name-part><tp:taxon-name-part taxon-name-part-type="species" reg="catoptosa">catoptosa</tp:taxon-name-part></tp:taxon-name></italic>, as assessed from the illustrations of the phallus (Fig. <xref ref-type="fig" rid="F3">3</xref>), to justify the proposed synonymy: vesica of identical shape; juxta, harpes and lateral styli differing only by small differences in the outline, and this involves membranous parts that are often presenting themselves very differently due to shrinking during drying or other preparation. <xref ref-type="bibr" rid="B42">Wei and Yang (2007)</xref> stressed the following difference between <italic><tp:taxon-name><tp:taxon-name-part taxon-name-part-type="genus" reg="Sarcophaga"/><tp:taxon-name-part taxon-name-part-type="species" reg="catoptosa">catoptosa</tp:taxon-name-part></tp:taxon-name></italic> and <italic><tp:taxon-name><tp:taxon-name-part taxon-name-part-type="genus" reg="Sarcophaga"/><tp:taxon-name-part taxon-name-part-type="species" reg="suthep">suthep</tp:taxon-name-part></tp:taxon-name></italic>: the protuberance of former cerci is slightly narrower than the latter in dorsal view and the hind margin of former pregonite is wavy bending with a sharper tip, but those differences are minor. They still have the same shape, only varying in degree. Therefore, we consider these to be intraspecific differences.</p><fig id="F3" position="float" orientation="portrait"><object-id xmlns:xlink="http://www.w3.org/1999/xlink" content-type="doi" xlink:type="simple">10.3897/zookeys.1108.83267.figure3</object-id><object-id xmlns:xlink="http://www.w3.org/1999/xlink" content-type="arpha" xlink:type="simple">670F3E9D-D5F9-5CDF-B85B-D036D6E109FA</object-id><label>Figure 3.</label><caption><p><tp:taxon-name><tp:taxon-name-part taxon-name-part-type="genus" reg="Sarcophaga">Sarcophaga</tp:taxon-name-part> (<tp:taxon-name-part taxon-name-part-type="subgenus" reg="Cornexcisia">Cornexcisia</tp:taxon-name-part>) <tp:taxon-name-part taxon-name-part-type="species" reg="suthep">suthep</tp:taxon-name-part></tp:taxon-name> Pape &amp; Bänziger, 2003; phallus, lateral view <bold>A</bold> adapted from <xref ref-type="bibr" rid="B23">Pape and Bänziger (2003)</xref><bold>B</bold> adapted from <xref ref-type="bibr" rid="B42">Wei and Yang (2007</xref>, as <italic><tp:taxon-name><tp:taxon-name-part taxon-name-part-type="genus" reg="Sarcophaga">Sarcophaga</tp:taxon-name-part><tp:taxon-name-part taxon-name-part-type="species" reg="catoptosa">catoptosa</tp:taxon-name-part></tp:taxon-name></italic>).</p></caption><graphic xmlns:xlink="http://www.w3.org/1999/xlink" xlink:href="zookeys-1108-141_article-83267__-g003.jpg" position="float" orientation="portrait" xlink:type="simple" id="oo_706068.jpg"><uri content-type="original_file" xlink:type="simple">https://binary.pensoft.net/fig/706068</uri></graphic></fig></tp:treatment-sec><ref-list><ref id="B23"><mixed-citation xmlns:xlink="http://www.w3.org/1999/xlink" xlink:type="simple"><person-group><name name-style="western"><surname>Pape</surname><given-names>T</given-names></name><name name-style="western"><surname>Bänziger</surname><given-names>H</given-names></name></person-group> (<year>2003</year>) <article-title>Three new species of <italic><tp:taxon-name><tp:taxon-name-part taxon-name-part-type="genus">Sarcophaga</tp:taxon-name-part></tp:taxon-name></italic> Meigen found during ecological studies on flesh flies (<tp:taxon-name><tp:taxon-name-part taxon-name-part-type="order">Diptera</tp:taxon-name-part></tp:taxon-name>: <tp:taxon-name><tp:taxon-name-part taxon-name-part-type="family">Sarcophagidae</tp:taxon-name-part></tp:taxon-name>) in Thailand.</article-title><source>Entomological Science</source><volume>6</volume>(<issue>1</issue>): <fpage>49</fpage>–<lpage>56</lpage>. <ext-link xlink:type="simple" ext-link-type="doi" xlink:href="10.1046/j.1343-8786.2003.00004.x">https://doi.org/10.1046/j.1343-8786.2003.00004.x</ext-link></mixed-citation></ref><ref id="B42"><mixed-citation xmlns:xlink="http://www.w3.org/1999/xlink" xlink:type="simple"><person-group><name name-style="western"><surname>Wei</surname><given-names>LM</given-names></name><name name-style="western"><surname>Yang</surname><given-names>ZH</given-names></name></person-group> (<year>2007</year>) <article-title><tp:taxon-name><tp:taxon-name-part taxon-name-part-type="family">Sarcophagidae</tp:taxon-name-part></tp:taxon-name>.</article-title> In: <person-group><name name-style="western"><surname>Li</surname><given-names>ZZ</given-names></name><name name-style="western"><surname>Yang</surname><given-names>MF</given-names></name><name name-style="western"><surname>Jin</surname><given-names>DC</given-names></name></person-group> (<role>Eds</role>) <issue-title>Insects from Leigongshan Landscape.</issue-title><source>Guizhou Science and Technology Publishing House, Guiyang</source>, <fpage>526</fpage>–<lpage>539</lpage>. [in Chinese with English summary]</mixed-citation></ref></ref-list></tp:taxon-treatment>
