# Supplementary material for: ﻿Taxonomic and nomenclatural notes on Chinese species of Sarcophaga Meigen, 1824 (Diptera, Sarcophagidae)
Source: Zookeys. 2022 Jun 24;1108:141–59. doi: 10.3897/zookeys.1108.83267 (PMC9848799; doi:10.3897/zookeys.1108.83267)
Supplement: XML Treatment for Sarcophaga (Liosarcophaga) aegyptica [file zookeys.1108.83267-treatment7.xml]

<!DOCTYPE tp:taxon-treatment
  PUBLIC "-//TaxonX//DTD Taxonomic Treatment Publishing DTD v0 20100105//EN" "tax-treatment-NSO.dtd">
<tp:taxon-treatment xmlns:tp="http://www.plazi.org/taxpub"><tp:treatment-meta><kwd-group><label>Taxon classification</label><kwd>
              <named-content content-type="kingdom">Animalia</named-content>
            </kwd><kwd>
              <named-content content-type="order">Diptera</named-content>
            </kwd><kwd>
              <named-content content-type="family">Sarcophagidae</named-content>
            </kwd></kwd-group><mixed-citation publication-type="journal"><person-group><name><surname>Wang</surname><given-names>Chao</given-names></name><name><surname>Sun</surname><given-names>Haoran</given-names></name><name><surname>Zhu</surname><given-names>Weibing</given-names></name><name><surname>Pape</surname><given-names>Thomas</given-names></name><name><surname>Liu</surname><given-names>Qiyong</given-names></name><name><surname>Zhang</surname><given-names>Dong</given-names></name></person-group><article-title>﻿Taxonomic and nomenclatural notes on Chinese species of <italic><tp:taxon-name><tp:taxon-name-part taxon-name-part-type="genus" reg="Sarcophaga">Sarcophaga</tp:taxon-name-part></tp:taxon-name></italic> Meigen, 1824 (<tp:taxon-name><tp:taxon-name-part taxon-name-part-type="order">Diptera</tp:taxon-name-part></tp:taxon-name>, <tp:taxon-name><tp:taxon-name-part taxon-name-part-type="family">Sarcophagidae</tp:taxon-name-part></tp:taxon-name>)</article-title><source>Zookeys</source><day>24</day><month>06</month><year>2022</year><volume>1108</volume><fpage>141</fpage><lpage>159</lpage><pub-id pub-id-type="doi">10.3897/zookeys.1108.83267</pub-id></mixed-citation></tp:treatment-meta><tp:nomenclature><label>﻿</label><tp:taxon-name><object-id xmlns:xlink="http://www.w3.org/1999/xlink" content-type="arpha" xlink:type="simple">19DD21C3-9F9E-5B86-B486-AFA7ECEBCC4C</object-id><tp:taxon-name-part taxon-name-part-type="genus" reg="Sarcophaga">Sarcophaga</tp:taxon-name-part> (<tp:taxon-name-part taxon-name-part-type="subgenus" reg="Liosarcophaga">Liosarcophaga</tp:taxon-name-part>) <tp:taxon-name-part taxon-name-part-type="species" reg="aegyptica">aegyptica</tp:taxon-name-part></tp:taxon-name><tp:taxon-authority>Salem, 1935</tp:taxon-authority><xref ref-type="fig" rid="F4">Fig. 4</xref><tp:nomenclature-citation-list><tp:nomenclature-citation><tp:taxon-name>
                <tp:taxon-name-part taxon-name-part-type="genus" reg="Sarcophaga">Sarcophaga</tp:taxon-name-part>
                <tp:taxon-name-part taxon-name-part-type="species" reg="dux">dux</tp:taxon-name-part>
                <tp:taxon-name-part taxon-name-part-type="subspecies" reg="aegyptica">aegyptica</tp:taxon-name-part>
              </tp:taxon-name><comment>Salem, 1935: 56. Egypt, Alexandria; Egypt, Abbassieh; Egypt, Monsouriah.</comment></tp:nomenclature-citation><tp:nomenclature-citation><tp:taxon-name><tp:taxon-name-part taxon-name-part-type="genus" reg="Parasarcophaga">Parasarcophaga</tp:taxon-name-part> (<tp:taxon-name-part taxon-name-part-type="subgenus" reg="Liosarcophaga">Liosarcophaga</tp:taxon-name-part>) <tp:taxon-name-part taxon-name-part-type="species" reg="parkeri">parkeri</tp:taxon-name-part></tp:taxon-name><comment>Rohdendorf, 1937: 217. Ukraine, south shore of Crimea.</comment></tp:nomenclature-citation></tp:nomenclature-citation-list></tp:nomenclature><tp:treatment-sec sec-type="material" id="SECID0EW6AE"><title>Material examined.</title><p>1♂, China, Qinghai, Minhe, 22.vii.1976, Shaoyuan Ma leg. (<named-content xmlns:xlink="http://www.w3.org/1999/xlink" content-type="dwc:institutional_code" xlink:title="Shanghai Entomological Museum, Chinese Academy of Sciences" xlink:href="http://grbio.org/institution/chinese-academy-sciences" xlink:type="simple">SECA</named-content>).</p></tp:treatment-sec><tp:treatment-sec sec-type="remarks" id="SECID0EBAAG"><title>Remarks.</title><p>There has been disagreement among authors as to whether <italic><tp:taxon-name><tp:taxon-name-part taxon-name-part-type="genus" reg="Parasarcophaga">Parasarcophaga</tp:taxon-name-part><tp:taxon-name-part taxon-name-part-type="species" reg="parkeri">parkeri</tp:taxon-name-part></tp:taxon-name></italic> is a valid species or a junior synonym of <italic><tp:taxon-name><tp:taxon-name-part taxon-name-part-type="genus" reg="Sarcophaga">S.</tp:taxon-name-part><tp:taxon-name-part taxon-name-part-type="species" reg="aegyptica">aegyptica</tp:taxon-name-part></tp:taxon-name></italic>. <xref ref-type="bibr" rid="B30">Rohdendorf (1937)</xref> evidently knew <xref ref-type="bibr" rid="B33">Salem’s (1935)</xref> work on <italic><tp:taxon-name><tp:taxon-name-part taxon-name-part-type="genus" reg="Sarcophaga">Sarcophaga</tp:taxon-name-part></tp:taxon-name></italic> (s.l.) from Egypt, but he did not study any material identified as <italic><tp:taxon-name><tp:taxon-name-part taxon-name-part-type="genus" reg="Sarcophaga">S.</tp:taxon-name-part><tp:taxon-name-part taxon-name-part-type="species" reg="aegyptica">aegyptica</tp:taxon-name-part></tp:taxon-name></italic> and therefore quoted Salem’s description. Furthermore, the diagnostic differences in the shape of the juxtal arms and harpes outlined in the key by <xref ref-type="bibr" rid="B30">Rohdendorf (1937</xref>: 440) were assessed based on Salem’s illustrations. <xref ref-type="bibr" rid="B12">Gregor and Povolný (1960)</xref> synonymized the two nominal species, which was accepted by <xref ref-type="bibr" rid="B32">Rohdendorf (1970)</xref>, and these taxa have since been considered either as separate species, e.g., by <xref ref-type="bibr" rid="B14">Lehrer (1995)</xref>, <xref ref-type="bibr" rid="B22">Pape (1996)</xref>, <xref ref-type="bibr" rid="B5">El-Ahmady et al. (2018)</xref>, and <xref ref-type="bibr" rid="B37">Verves and Khrokalo (2020)</xref>, or as synonyms, e.g., by <xref ref-type="bibr" rid="B44">Xue and Chao (1998)</xref>, <xref ref-type="bibr" rid="B20">Nandi (2002)</xref>, <xref ref-type="bibr" rid="B27">Povolný and Hula (2004)</xref>, and <xref ref-type="bibr" rid="B28">Richet et al. (2011)</xref>. The recent conspectus of Egyptian species of <italic><tp:taxon-name><tp:taxon-name-part taxon-name-part-type="genus" reg="Sarcophaga">Sarcophaga</tp:taxon-name-part></tp:taxon-name></italic> (s.l.) by <xref ref-type="bibr" rid="B5">El-Ahmady et al. (2018)</xref> separated <italic><tp:taxon-name><tp:taxon-name-part taxon-name-part-type="genus" reg="Sarcophaga"/><tp:taxon-name-part taxon-name-part-type="species" reg="aegyptica">aegyptica</tp:taxon-name-part></tp:taxon-name></italic> and <italic><tp:taxon-name><tp:taxon-name-part taxon-name-part-type="genus" reg="Sarcophaga"/><tp:taxon-name-part taxon-name-part-type="species" reg="parkeri">parkeri</tp:taxon-name-part></tp:taxon-name></italic> by vesica with two short processes apically and narrow harpes (<italic><tp:taxon-name><tp:taxon-name-part taxon-name-part-type="genus" reg="Sarcophaga"/><tp:taxon-name-part taxon-name-part-type="species" reg="aegyptica">aegyptica</tp:taxon-name-part></tp:taxon-name></italic>) versus vesica with three short processes apically and broad harpes (<italic><tp:taxon-name><tp:taxon-name-part taxon-name-part-type="genus" reg="Sarcophaga"/><tp:taxon-name-part taxon-name-part-type="species" reg="parkeri">parkeri</tp:taxon-name-part></tp:taxon-name></italic>). The material at our disposal was not sufficient for a thorough assessment of the relevant morphological characters, but we have the impression that both the vesica and the harpes are variable structures, which furthermore present themselves very differently depending on the type of preparation and condition of the specimen. We have therefore chosen a conservative approach and consider the two nominal taxa as synonyms.</p><fig id="F4" position="float" orientation="portrait"><object-id xmlns:xlink="http://www.w3.org/1999/xlink" content-type="doi" xlink:type="simple">10.3897/zookeys.1108.83267.figure4</object-id><object-id xmlns:xlink="http://www.w3.org/1999/xlink" content-type="arpha" xlink:type="simple">0B762449-8E5B-5BF9-8785-1B4CC59D78B1</object-id><label>Figure 4.</label><caption><p><tp:taxon-name><tp:taxon-name-part taxon-name-part-type="genus" reg="Sarcophaga">Sarcophaga</tp:taxon-name-part> (<tp:taxon-name-part taxon-name-part-type="subgenus" reg="Liosarcophaga">Liosarcophaga</tp:taxon-name-part>) <tp:taxon-name-part taxon-name-part-type="species" reg="aegyptica">aegyptica</tp:taxon-name-part></tp:taxon-name> Salem, 1935; male (China, Qinghai; in <named-content xmlns:xlink="http://www.w3.org/1999/xlink" content-type="dwc:institutional_code" xlink:title="Shanghai Entomological Museum, Chinese Academy of Sciences" xlink:href="http://grbio.org/institution/chinese-academy-sciences" xlink:type="simple">SECA</named-content>) <bold>A</bold> habitus, lateral view <bold>B</bold> terminalia, lateral view <bold>C</bold> head, lateral view <bold>D</bold> head, anterolateral view <bold>E</bold> head, anterior view. Scale bars: 1 mm.</p></caption><graphic xmlns:xlink="http://www.w3.org/1999/xlink" xlink:href="zookeys-1108-141_article-83267__-g004.jpg" position="float" orientation="portrait" xlink:type="simple" id="oo_706069.jpg"><uri content-type="original_file" xlink:type="simple">https://binary.pensoft.net/fig/706069</uri></graphic></fig></tp:treatment-sec><ref-list><ref id="B30"><mixed-citation xmlns:xlink="http://www.w3.org/1999/xlink" xlink:type="simple"><person-group><name name-style="western"><surname>Rohdendorf</surname><given-names>BB</given-names></name></person-group> (<year>1937</year>) <source>Fam. <tp:taxon-name><tp:taxon-name-part taxon-name-part-type="family">Sarcophagidae</tp:taxon-name-part></tp:taxon-name> (part 1), Fauna SSSR, New Series, No. 12.</source><publisher-name>Izdatelstvo Akademii Nauk SSSR</publisher-name>, <publisher-loc>Moskva–Leningrad</publisher-loc>, <size units="page">500 pp</size>.</mixed-citation></ref><ref id="B33"><mixed-citation xmlns:xlink="http://www.w3.org/1999/xlink" xlink:type="simple"><person-group><name name-style="western"><surname>Salem</surname><given-names>HH</given-names></name></person-group> (<year>1935</year>) <article-title>The Egyptian species of the genus <italic><tp:taxon-name><tp:taxon-name-part taxon-name-part-type="genus">Sarcophaga</tp:taxon-name-part></tp:taxon-name></italic>. Publications of the Egypt University.</article-title><source>Faculty of Medicine</source><volume>5</volume>: <fpage>1</fpage>–<lpage>61</lpage>.</mixed-citation></ref><ref id="B12"><mixed-citation xmlns:xlink="http://www.w3.org/1999/xlink" xlink:type="simple"><person-group><name name-style="western"><surname>Gregor</surname><given-names>F</given-names></name><name name-style="western"><surname>Povolný</surname><given-names>D</given-names></name></person-group> (<year>1960</year>) <article-title>Beitrag zur Kenntnis der synanthroper Fliegen Ungarns.</article-title><source>Acta Societatis Entomologicae Čechoslovenicae</source><volume>57</volume>(<issue>2</issue>): <fpage>158</fpage>–<lpage>177</lpage>.</mixed-citation></ref><ref id="B32"><mixed-citation xmlns:xlink="http://www.w3.org/1999/xlink" xlink:type="simple"><person-group><name name-style="western"><surname>Rohdendorf</surname><given-names>BB</given-names></name></person-group> (<year>1970</year>) <article-title>[Fam. <tp:taxon-name><tp:taxon-name-part taxon-name-part-type="family">Sarcophagidae</tp:taxon-name-part></tp:taxon-name> – sarcophagids.] In: Bei-Bienko GYa (Ed.</article-title><source>) Keys to the Insects of the European Part of the USSR</source><volume>5</volume>(<issue>2</issue>): <fpage>624</fpage>–<lpage>670</lpage>. [in Russian]</mixed-citation></ref><ref id="B14"><mixed-citation xmlns:xlink="http://www.w3.org/1999/xlink" xlink:type="simple"><person-group><name name-style="western"><surname>Lehrer</surname><given-names>AZ</given-names></name></person-group> (<year>1995</year>) <article-title>Distinction taxonomique entre les espèces paléarctiques <italic><tp:taxon-name><tp:taxon-name-part taxon-name-part-type="genus">Liosarcophaga</tp:taxon-name-part><tp:taxon-name-part taxon-name-part-type="species">aegyptica</tp:taxon-name-part></tp:taxon-name></italic> (Salem) et <italic><tp:taxon-name><tp:taxon-name-part taxon-name-part-type="genus">Liosarcophaga</tp:taxon-name-part><tp:taxon-name-part taxon-name-part-type="species">parkeri</tp:taxon-name-part></tp:taxon-name></italic> (Rohdendorf) et description de deux espèces nouvelles afrotropicales (<tp:taxon-name><tp:taxon-name-part taxon-name-part-type="order">Diptera</tp:taxon-name-part></tp:taxon-name>, <tp:taxon-name><tp:taxon-name-part taxon-name-part-type="family">Sarcophagidae</tp:taxon-name-part></tp:taxon-name>). Revue Roumaine de Biologie.</article-title><source>Série de Biologie Animale</source><volume>40</volume>(<issue>1</issue>): <fpage>11</fpage>–<lpage>17</lpage>.</mixed-citation></ref><ref id="B22"><mixed-citation xmlns:xlink="http://www.w3.org/1999/xlink" xlink:type="simple"><person-group><name name-style="western"><surname>Pape</surname><given-names>T</given-names></name></person-group> (<year>1996</year>) <article-title>Catalogue of the <tp:taxon-name><tp:taxon-name-part taxon-name-part-type="family">Sarcophagidae</tp:taxon-name-part></tp:taxon-name> of the world (<tp:taxon-name><tp:taxon-name-part taxon-name-part-type="class">Insecta</tp:taxon-name-part></tp:taxon-name>: <tp:taxon-name><tp:taxon-name-part taxon-name-part-type="order">Diptera</tp:taxon-name-part></tp:taxon-name>). Memoirs on Entomology.</article-title><source>International</source><volume>8</volume>: <fpage>1</fpage>–<lpage>558</lpage>.</mixed-citation></ref><ref id="B5"><mixed-citation xmlns:xlink="http://www.w3.org/1999/xlink" xlink:type="simple"><person-group><name name-style="western"><surname>El-Ahmady</surname><given-names>A</given-names></name><name name-style="western"><surname>Taha</surname><given-names>M</given-names></name><name name-style="western"><surname>Soliman</surname><given-names>AM</given-names></name><name name-style="western"><surname>El-Hawagry</surname><given-names>M</given-names></name></person-group> (<year>2018</year>) <article-title>A new species and new records of the genus <italic><tp:taxon-name><tp:taxon-name-part taxon-name-part-type="genus">Sarcophaga</tp:taxon-name-part></tp:taxon-name></italic> from Egypt, with a key to the known Egyptian species (<tp:taxon-name><tp:taxon-name-part taxon-name-part-type="order">Diptera</tp:taxon-name-part></tp:taxon-name>: <tp:taxon-name><tp:taxon-name-part taxon-name-part-type="family">Sarcophagidae</tp:taxon-name-part></tp:taxon-name>).</article-title><source>African Entomology</source><volume>26</volume>(<issue>2</issue>): <fpage>507</fpage>–<lpage>521</lpage>. <ext-link xlink:type="simple" ext-link-type="doi" xlink:href="10.4001/003.026.0507">https://doi.org/10.4001/003.026.0507</ext-link></mixed-citation></ref><ref id="B37"><mixed-citation xmlns:xlink="http://www.w3.org/1999/xlink" xlink:type="simple"><person-group><name name-style="western"><surname>Verves</surname><given-names>YuG</given-names></name><name name-style="western"><surname>Khrokalo</surname><given-names>LA</given-names></name></person-group> (<year>2020</year>) <article-title>Review of the taxa of <tp:taxon-name><tp:taxon-name-part taxon-name-part-type="family">Calliphoridae</tp:taxon-name-part></tp:taxon-name> and <tp:taxon-name><tp:taxon-name-part taxon-name-part-type="family">Sarcophagidae</tp:taxon-name-part></tp:taxon-name> (<tp:taxon-name><tp:taxon-name-part taxon-name-part-type="order">Diptera</tp:taxon-name-part></tp:taxon-name>) studied by the late Prof. Andy Z. Lehrer.</article-title><source>Priamus</source><volume>44</volume>: <fpage>1</fpage>–<lpage>282</lpage>.</mixed-citation></ref><ref id="B44"><mixed-citation xmlns:xlink="http://www.w3.org/1999/xlink" xlink:type="simple"><person-group><name name-style="western"><surname>Xue</surname><given-names>Wq</given-names></name><name name-style="western"><surname>Chao</surname><given-names>Cm</given-names></name></person-group> (<year>1998</year>) <source>Flies of China.</source><publisher-name>Liaoning Science and Technology Press</publisher-name>, <publisher-loc>Shenyang</publisher-loc>, <size units="page">2425 pp</size>.[, 32 pls]</mixed-citation></ref><ref id="B20"><mixed-citation xmlns:xlink="http://www.w3.org/1999/xlink" xlink:type="simple"><person-group><name name-style="western"><surname>Nandi</surname><given-names>BC</given-names></name></person-group> (<year>2002</year>) <tp:taxon-name><tp:taxon-name-part taxon-name-part-type="order">Diptera</tp:taxon-name-part></tp:taxon-name><tp:taxon-name><tp:taxon-name-part taxon-name-part-type="family">Sarcophagidae</tp:taxon-name-part></tp:taxon-name>. Zoological Survey of India 10: [i–xxiv,] 1–608.</mixed-citation></ref><ref id="B27"><mixed-citation xmlns:xlink="http://www.w3.org/1999/xlink" xlink:type="simple"><person-group><name name-style="western"><surname>Povolný</surname><given-names>D</given-names></name><name name-style="western"><surname>Hula</surname><given-names>V</given-names></name></person-group> (<year>2004</year>) <article-title>On an invasion of the flesh-fly <italic><tp:taxon-name><tp:taxon-name-part taxon-name-part-type="genus">Liosarcophaga</tp:taxon-name-part><tp:taxon-name-part taxon-name-part-type="species">aegyptica</tp:taxon-name-part></tp:taxon-name></italic> (Salem, 1935) into Central Europe with the discovery of <italic><tp:taxon-name><tp:taxon-name-part taxon-name-part-type="genus">Helicophagella</tp:taxon-name-part><tp:taxon-name-part taxon-name-part-type="species">verstraeteni</tp:taxon-name-part></tp:taxon-name></italic> (Lehrer, 1975) in East Slovakia (<tp:taxon-name><tp:taxon-name-part taxon-name-part-type="order">Diptera</tp:taxon-name-part></tp:taxon-name>, <tp:taxon-name><tp:taxon-name-part taxon-name-part-type="family">Sarcophagidae</tp:taxon-name-part></tp:taxon-name>).</article-title><source>Acta Universitatis Agriculturae et Silviculturae Mendelianae Brunensis</source><volume>52</volume>(<issue>4</issue>): <fpage>91</fpage>–<lpage>101</lpage>. <ext-link xlink:type="simple" ext-link-type="doi" xlink:href="10.11118/actaun200452040091">https://doi.org/10.11118/actaun200452040091</ext-link></mixed-citation></ref><ref id="B28"><mixed-citation xmlns:xlink="http://www.w3.org/1999/xlink" xlink:type="simple"><person-group><name name-style="western"><surname>Richet</surname><given-names>R</given-names></name><name name-style="western"><surname>Blackith</surname><given-names>RM</given-names></name><name name-style="western"><surname>Pape</surname><given-names>T</given-names></name></person-group> (<year>2011</year>) <source><tp:taxon-name><tp:taxon-name-part taxon-name-part-type="genus">Sarcophaga</tp:taxon-name-part></tp:taxon-name> of France (<tp:taxon-name><tp:taxon-name-part taxon-name-part-type="order">Diptera</tp:taxon-name-part></tp:taxon-name>: <tp:taxon-name><tp:taxon-name-part taxon-name-part-type="family">Sarcophagidae</tp:taxon-name-part></tp:taxon-name>).</source><publisher-name>Pensoft Publishers</publisher-name>, <publisher-loc>Sofia</publisher-loc>, <size units="page">327 pp</size>.</mixed-citation></ref></ref-list></tp:taxon-treatment>
