# Supplementary material for: ﻿Taxonomic and nomenclatural notes on Chinese species of Sarcophaga Meigen, 1824 (Diptera, Sarcophagidae)
Source: Zookeys. 2022 Jun 24;1108:141–59. doi: 10.3897/zookeys.1108.83267 (PMC9848799; doi:10.3897/zookeys.1108.83267)
Supplement: XML Treatment for Sarcophaga (Liosarcophaga) kanoi [file zookeys.1108.83267-treatment8.xml]

<!DOCTYPE tp:taxon-treatment
  PUBLIC "-//TaxonX//DTD Taxonomic Treatment Publishing DTD v0 20100105//EN" "tax-treatment-NSO.dtd">
<tp:taxon-treatment xmlns:tp="http://www.plazi.org/taxpub"><tp:treatment-meta><kwd-group><label>Taxon classification</label><kwd>
              <named-content content-type="kingdom">Animalia</named-content>
            </kwd><kwd>
              <named-content content-type="order">Diptera</named-content>
            </kwd><kwd>
              <named-content content-type="family">Sarcophagidae</named-content>
            </kwd></kwd-group><mixed-citation publication-type="journal"><person-group><name><surname>Wang</surname><given-names>Chao</given-names></name><name><surname>Sun</surname><given-names>Haoran</given-names></name><name><surname>Zhu</surname><given-names>Weibing</given-names></name><name><surname>Pape</surname><given-names>Thomas</given-names></name><name><surname>Liu</surname><given-names>Qiyong</given-names></name><name><surname>Zhang</surname><given-names>Dong</given-names></name></person-group><article-title>﻿Taxonomic and nomenclatural notes on Chinese species of <italic><tp:taxon-name><tp:taxon-name-part taxon-name-part-type="genus" reg="Sarcophaga">Sarcophaga</tp:taxon-name-part></tp:taxon-name></italic> Meigen, 1824 (<tp:taxon-name><tp:taxon-name-part taxon-name-part-type="order">Diptera</tp:taxon-name-part></tp:taxon-name>, <tp:taxon-name><tp:taxon-name-part taxon-name-part-type="family">Sarcophagidae</tp:taxon-name-part></tp:taxon-name>)</article-title><source>Zookeys</source><day>24</day><month>06</month><year>2022</year><volume>1108</volume><fpage>141</fpage><lpage>159</lpage><pub-id pub-id-type="doi">10.3897/zookeys.1108.83267</pub-id></mixed-citation></tp:treatment-meta><tp:nomenclature><label>﻿</label><tp:taxon-name><object-id xmlns:xlink="http://www.w3.org/1999/xlink" content-type="arpha" xlink:type="simple">DE88A269-0585-57AC-B3D1-5A3CE79180C9</object-id><tp:taxon-name-part taxon-name-part-type="genus" reg="Sarcophaga">Sarcophaga</tp:taxon-name-part> (<tp:taxon-name-part taxon-name-part-type="subgenus" reg="Liosarcophaga">Liosarcophaga</tp:taxon-name-part>) <tp:taxon-name-part taxon-name-part-type="species" reg="kanoi">kanoi</tp:taxon-name-part></tp:taxon-name><tp:taxon-authority>Park, 1962</tp:taxon-authority><xref ref-type="fig" rid="F5">Fig. 5</xref><tp:nomenclature-citation-list><tp:nomenclature-citation><tp:taxon-name><tp:taxon-name-part taxon-name-part-type="genus" reg="Sarcophaga">Sarcophaga</tp:taxon-name-part> (<tp:taxon-name-part taxon-name-part-type="subgenus" reg="Liosarcophaga">Liosarcophaga</tp:taxon-name-part>) <tp:taxon-name-part taxon-name-part-type="species" reg="kanoi">kanoi</tp:taxon-name-part></tp:taxon-name><comment>Park, 1962: 6. South Korea, Taegu, Mt Pal-gong.</comment></tp:nomenclature-citation><tp:nomenclature-citation><tp:taxon-name>
                <tp:taxon-name-part taxon-name-part-type="genus" reg="Pierretia">Pierretia</tp:taxon-name-part>
                <tp:taxon-name-part taxon-name-part-type="species" reg="autochthona">autochthona</tp:taxon-name-part>
              </tp:taxon-name><comment>Wei &amp; Yang, 2007: 529. China, Guizhou, Leigongshan. Syn. nov.</comment></tp:nomenclature-citation><tp:nomenclature-citation><tp:taxon-name>
                <tp:taxon-name-part taxon-name-part-type="genus" reg="Pierretia">Pierretia</tp:taxon-name-part>
                <tp:taxon-name-part taxon-name-part-type="species" reg="autochtona">autochtona</tp:taxon-name-part>
              </tp:taxon-name><comment>: <xref ref-type="bibr" rid="B36">Verves 2020</xref>: 37, incorrect subsequent spelling of <tp:taxon-name><tp:taxon-name-part taxon-name-part-type="genus" reg="Pierretia">P.</tp:taxon-name-part><tp:taxon-name-part taxon-name-part-type="species" reg="autochthona">autochthona</tp:taxon-name-part></tp:taxon-name>.</comment></tp:nomenclature-citation></tp:nomenclature-citation-list></tp:nomenclature><tp:treatment-sec sec-type="material" id="SECID0EDJAG"><title>Material examined.</title><p>1♂, China, Shanghai (Zi-Ka-Wei), 3.ix.1917, no further data (<named-content xmlns:xlink="http://www.w3.org/1999/xlink" content-type="dwc:institutional_code" xlink:title="Muséum national d’Histoire naturelle, Paris" xlink:href="http://grbio.org/institution/museum-national-dhistoire-naturelle-2" xlink:type="simple">MNHN</named-content>). 1♂, China, Hunan, Anxiang, Guandang, 20–21.vii.2012, Ming Zhang leg.; 1♂, China, Hunan, Anxiang, Guandang, 7.vii.2013, Ming Zhang leg.; 3♂♂, China, Hubei, Shishou, Gaoling, 8.vii.2013, Ming Zhang leg.; 1♂, China, Beijing, Beijing Forestry University, 9.vii.2016, Miao Jiang &amp; Yunyun Gao leg. (<named-content xmlns:xlink="http://www.w3.org/1999/xlink" content-type="dwc:institutional_code" xlink:title="Museum of Beijing Forestry University" xlink:href="http://grbio.org/institution/beijing-forestry-university" xlink:type="simple">MBFU</named-content>).</p><fig id="F5" position="float" orientation="portrait"><object-id xmlns:xlink="http://www.w3.org/1999/xlink" content-type="doi" xlink:type="simple">10.3897/zookeys.1108.83267.figure5</object-id><object-id xmlns:xlink="http://www.w3.org/1999/xlink" content-type="arpha" xlink:type="simple">93F809EB-CBB8-5C90-BA76-1DECB1F1F377</object-id><label>Figure 5.</label><caption><p><tp:taxon-name><tp:taxon-name-part taxon-name-part-type="genus" reg="Sarcophaga">Sarcophaga</tp:taxon-name-part> (<tp:taxon-name-part taxon-name-part-type="subgenus" reg="Liosarcophaga">Liosarcophaga</tp:taxon-name-part>) <tp:taxon-name-part taxon-name-part-type="species" reg="kanoi">kanoi</tp:taxon-name-part></tp:taxon-name> Park, 1962; male (China, Hubei; in <named-content xmlns:xlink="http://www.w3.org/1999/xlink" content-type="dwc:institutional_code" xlink:title="Museum of Beijing Forestry University" xlink:href="http://grbio.org/institution/beijing-forestry-university" xlink:type="simple">MBFU</named-content>) <bold>A</bold> habitus, lateral view <bold>B</bold> terminalia, lateral view <bold>C</bold> head, lateral view <bold>D</bold> head, anterolateral view <bold>E</bold> head, anterior view. Scale bars: 1 mm.</p></caption><graphic xmlns:xlink="http://www.w3.org/1999/xlink" xlink:href="zookeys-1108-141_article-83267__-g005.jpg" position="float" orientation="portrait" xlink:type="simple" id="oo_706070.jpg"><uri content-type="original_file" xlink:type="simple">https://binary.pensoft.net/fig/706070</uri></graphic></fig></tp:treatment-sec><tp:treatment-sec sec-type="remarks" id="SECID0E1KAG"><title>Remarks.</title><p><xref ref-type="bibr" rid="B42">Wei and Yang (2007)</xref> considered <italic><tp:taxon-name><tp:taxon-name-part taxon-name-part-type="genus" reg="Pierretia">P.</tp:taxon-name-part><tp:taxon-name-part taxon-name-part-type="species" reg="autochthona">autochthona</tp:taxon-name-part></tp:taxon-name></italic> as close to <tp:taxon-name><tp:taxon-name-part taxon-name-part-type="genus" reg="Sarcophaga">S.</tp:taxon-name-part> (<tp:taxon-name-part taxon-name-part-type="subgenus" reg="Pseudothyrsocnema">Pseudothyrsocnema</tp:taxon-name-part>) <tp:taxon-name-part taxon-name-part-type="species" reg="caudagalli">caudagalli</tp:taxon-name-part></tp:taxon-name> Böttcher, 1912, but we are here proposing a synonymy with <tp:taxon-name><tp:taxon-name-part taxon-name-part-type="genus" reg="Sarcophaga">S.</tp:taxon-name-part> (<tp:taxon-name-part taxon-name-part-type="subgenus" reg="Liosarcophaga">L.</tp:taxon-name-part>) <tp:taxon-name-part taxon-name-part-type="species" reg="kanoi">kanoi</tp:taxon-name-part></tp:taxon-name>. <xref ref-type="bibr" rid="B42">Wei and Yang (2007</xref>: fig. 72) illustrated the phallus of the holotype of <italic><tp:taxon-name><tp:taxon-name-part taxon-name-part-type="genus" reg="Pierretia">P.</tp:taxon-name-part><tp:taxon-name-part taxon-name-part-type="species" reg="autochthona">autochthona</tp:taxon-name-part></tp:taxon-name></italic> as having a short, arm-like extension arising from the left lateral part of the distiphallus (probably the proximal part of the juxta) and a long, slender, process arising from the right lateral part of the distiphallus (Fig. <xref ref-type="fig" rid="F6">6</xref>). We consider this apparent asymmetry to be an artefact, and possibly an inaccuracy of the original illustration. This could not be confirmed because the holotype of <italic><tp:taxon-name><tp:taxon-name-part taxon-name-part-type="genus" reg="Pierretia">P.</tp:taxon-name-part><tp:taxon-name-part taxon-name-part-type="species" reg="autochthona">autochthona</tp:taxon-name-part></tp:taxon-name></italic>, deposited in <abbrev xmlns:xlink="http://www.w3.org/1999/xlink" xlink:title="Center for Disease Control and Prevention of Anshun city" id="ABBRID0EJNAG" xlink:type="simple">CDCP</abbrev>, has not been available for study through ordinary loan.</p><fig id="F6" position="float" orientation="portrait"><object-id xmlns:xlink="http://www.w3.org/1999/xlink" content-type="doi" xlink:type="simple">10.3897/zookeys.1108.83267.figure6</object-id><object-id xmlns:xlink="http://www.w3.org/1999/xlink" content-type="arpha" xlink:type="simple">951209F8-F095-5A40-85DB-74678D4EE30C</object-id><label>Figure 6.</label><caption><p><tp:taxon-name><tp:taxon-name-part taxon-name-part-type="genus" reg="Sarcophaga">Sarcophaga</tp:taxon-name-part> (<tp:taxon-name-part taxon-name-part-type="subgenus" reg="Liosarcophaga">Liosarcophaga</tp:taxon-name-part>) <tp:taxon-name-part taxon-name-part-type="species" reg="kanoi">kanoi</tp:taxon-name-part></tp:taxon-name> Park, 1962; phallus, lateral view <bold>A</bold> adapted from <xref ref-type="bibr" rid="B16">Lehrer (2012)</xref><bold>B</bold> adapted from Wei &amp; Yang (2007, as <italic><tp:taxon-name><tp:taxon-name-part taxon-name-part-type="genus" reg="Pierretia">Pierretia</tp:taxon-name-part><tp:taxon-name-part taxon-name-part-type="species" reg="autochthona">autochthona</tp:taxon-name-part></tp:taxon-name></italic>).</p></caption><graphic xmlns:xlink="http://www.w3.org/1999/xlink" xlink:href="zookeys-1108-141_article-83267__-g006.jpg" position="float" orientation="portrait" xlink:type="simple" id="oo_706071.jpg"><uri content-type="original_file" xlink:type="simple">https://binary.pensoft.net/fig/706071</uri></graphic></fig></tp:treatment-sec><ref-list><ref id="B36"><mixed-citation xmlns:xlink="http://www.w3.org/1999/xlink" xlink:type="simple"><person-group><name name-style="western"><surname>Verves</surname><given-names>YuG</given-names></name></person-group> (<year>2020</year>) <article-title>An annotated list of Chinese <tp:taxon-name><tp:taxon-name-part taxon-name-part-type="family">Sarcophagidae</tp:taxon-name-part></tp:taxon-name> (<tp:taxon-name><tp:taxon-name-part taxon-name-part-type="order">Diptera</tp:taxon-name-part></tp:taxon-name>).</article-title><source>Suplementos del Boletín de la Asociación Española de Entomología</source><volume>1</volume>: <fpage>1</fpage>–<lpage>68</lpage>.</mixed-citation></ref><ref id="B42"><mixed-citation xmlns:xlink="http://www.w3.org/1999/xlink" xlink:type="simple"><person-group><name name-style="western"><surname>Wei</surname><given-names>LM</given-names></name><name name-style="western"><surname>Yang</surname><given-names>ZH</given-names></name></person-group> (<year>2007</year>) <article-title><tp:taxon-name><tp:taxon-name-part taxon-name-part-type="family">Sarcophagidae</tp:taxon-name-part></tp:taxon-name>.</article-title> In: <person-group><name name-style="western"><surname>Li</surname><given-names>ZZ</given-names></name><name name-style="western"><surname>Yang</surname><given-names>MF</given-names></name><name name-style="western"><surname>Jin</surname><given-names>DC</given-names></name></person-group> (<role>Eds</role>) <issue-title>Insects from Leigongshan Landscape.</issue-title><source>Guizhou Science and Technology Publishing House, Guiyang</source>, <fpage>526</fpage>–<lpage>539</lpage>. [in Chinese with English summary]</mixed-citation></ref><ref id="B16"><mixed-citation xmlns:xlink="http://www.w3.org/1999/xlink" xlink:type="simple"><person-group><name name-style="western"><surname>Lehrer</surname><given-names>AZ</given-names></name></person-group> (<year>2012</year>) <article-title>Taxonomic Atlas of the postabdominal structures <tp:taxon-name><tp:taxon-name-part taxon-name-part-type="family">Sarcophagidae</tp:taxon-name-part></tp:taxon-name> (<tp:taxon-name><tp:taxon-name-part taxon-name-part-type="class">Insecta</tp:taxon-name-part></tp:taxon-name>, <tp:taxon-name><tp:taxon-name-part taxon-name-part-type="order">Diptera</tp:taxon-name-part></tp:taxon-name>) Vol. II.</article-title><source>Entomologica, Bari</source><volume>44</volume>: <fpage>3</fpage>–<lpage>158</lpage>.</mixed-citation></ref></ref-list></tp:taxon-treatment>
