# Supplementary material for: ﻿Taxonomic and nomenclatural notes on Chinese species of Sarcophaga Meigen, 1824 (Diptera, Sarcophagidae)
Source: Zookeys. 2022 Jun 24;1108:141–59. doi: 10.3897/zookeys.1108.83267 (PMC9848799; doi:10.3897/zookeys.1108.83267)
Supplement: XML Treatment for Sarcophaga (Phallantha) sichotealini [file zookeys.1108.83267-treatment10.xml]

<!DOCTYPE tp:taxon-treatment
  PUBLIC "-//TaxonX//DTD Taxonomic Treatment Publishing DTD v0 20100105//EN" "tax-treatment-NSO.dtd">
<tp:taxon-treatment xmlns:tp="http://www.plazi.org/taxpub"><tp:treatment-meta><kwd-group><label>Taxon classification</label><kwd>
              <named-content content-type="kingdom">Animalia</named-content>
            </kwd><kwd>
              <named-content content-type="order">Diptera</named-content>
            </kwd><kwd>
              <named-content content-type="family">Sarcophagidae</named-content>
            </kwd></kwd-group><mixed-citation publication-type="journal"><person-group><name><surname>Wang</surname><given-names>Chao</given-names></name><name><surname>Sun</surname><given-names>Haoran</given-names></name><name><surname>Zhu</surname><given-names>Weibing</given-names></name><name><surname>Pape</surname><given-names>Thomas</given-names></name><name><surname>Liu</surname><given-names>Qiyong</given-names></name><name><surname>Zhang</surname><given-names>Dong</given-names></name></person-group><article-title>﻿Taxonomic and nomenclatural notes on Chinese species of <italic><tp:taxon-name><tp:taxon-name-part taxon-name-part-type="genus" reg="Sarcophaga">Sarcophaga</tp:taxon-name-part></tp:taxon-name></italic> Meigen, 1824 (<tp:taxon-name><tp:taxon-name-part taxon-name-part-type="order">Diptera</tp:taxon-name-part></tp:taxon-name>, <tp:taxon-name><tp:taxon-name-part taxon-name-part-type="family">Sarcophagidae</tp:taxon-name-part></tp:taxon-name>)</article-title><source>Zookeys</source><day>24</day><month>06</month><year>2022</year><volume>1108</volume><fpage>141</fpage><lpage>159</lpage><pub-id pub-id-type="doi">10.3897/zookeys.1108.83267</pub-id></mixed-citation></tp:treatment-meta><tp:nomenclature><label>﻿</label><tp:taxon-name><object-id xmlns:xlink="http://www.w3.org/1999/xlink" content-type="arpha" xlink:type="simple">DF55E647-EF84-568E-884D-6F20AF2E9B92</object-id><tp:taxon-name-part taxon-name-part-type="genus" reg="Sarcophaga">Sarcophaga</tp:taxon-name-part> (<tp:taxon-name-part taxon-name-part-type="subgenus" reg="Phallantha">Phallantha</tp:taxon-name-part>) <tp:taxon-name-part taxon-name-part-type="species" reg="sichotealini">sichotealini</tp:taxon-name-part></tp:taxon-name><tp:taxon-authority>(Rohdendorf, 1938)</tp:taxon-authority><xref ref-type="fig" rid="F7">Fig. 7</xref><tp:nomenclature-citation-list><tp:nomenclature-citation><tp:taxon-name>
                <tp:taxon-name-part taxon-name-part-type="genus" reg="Phallantha">Phallantha</tp:taxon-name-part>
                <tp:taxon-name-part taxon-name-part-type="species" reg="sichotealini">sichotealini</tp:taxon-name-part>
              </tp:taxon-name><comment>Rohdendorf, 1938: 102. Russia, Primorye, Sikhote-Alin State Reservation.</comment></tp:nomenclature-citation><tp:nomenclature-citation><tp:taxon-name>
                <tp:taxon-name-part taxon-name-part-type="genus" reg="Pierretia">Pierretia</tp:taxon-name-part>
                <tp:taxon-name-part taxon-name-part-type="species" reg="daozhenensis">daozhenensis</tp:taxon-name-part>
              </tp:taxon-name><comment>Wei in Wei &amp; Yang, 2005: 424. China, Guizhou, Daozhen, Dashahe. Syn. nov.</comment></tp:nomenclature-citation></tp:nomenclature-citation-list></tp:nomenclature><tp:treatment-sec sec-type="material" id="SECID0EZSAG"><title>Material examined.</title><p>1♂, Russia, Primorye, SE Ussurijsk, 8.viii.1983, A. Ozerov leg. (<abbrev xmlns:xlink="http://www.w3.org/1999/xlink" xlink:title="Natural History Museum of Denmark" id="ABBRID0E6SAG" xlink:type="simple">NHMD</abbrev>). 1♂, China, Sichuan, Baoxing, 8.v.1981, unknown leg.; 1♂, China, Sichuan, Ya’an, 29.iv.2002, unknown leg. (<named-content xmlns:xlink="http://www.w3.org/1999/xlink" content-type="dwc:institutional_code" xlink:title="Shanghai Entomological Museum, Chinese Academy of Sciences" xlink:href="http://grbio.org/institution/chinese-academy-sciences" xlink:type="simple">SECA</named-content>).</p><fig id="F7" position="float" orientation="portrait"><object-id xmlns:xlink="http://www.w3.org/1999/xlink" content-type="doi" xlink:type="simple">10.3897/zookeys.1108.83267.figure7</object-id><object-id xmlns:xlink="http://www.w3.org/1999/xlink" content-type="arpha" xlink:type="simple">2BFDFF97-D393-5FAF-B238-E83087D2113E</object-id><label>Figure 7.</label><caption><p><tp:taxon-name><tp:taxon-name-part taxon-name-part-type="genus" reg="Sarcophaga">Sarcophaga</tp:taxon-name-part> (<tp:taxon-name-part taxon-name-part-type="subgenus" reg="Phallantha">Phallantha</tp:taxon-name-part>) <tp:taxon-name-part taxon-name-part-type="species" reg="sichotealini">sichotealini</tp:taxon-name-part></tp:taxon-name> (Rohdendorf, 1938); male (China, Sichuan; in <named-content xmlns:xlink="http://www.w3.org/1999/xlink" content-type="dwc:institutional_code" xlink:title="Shanghai Entomological Museum, Chinese Academy of Sciences" xlink:href="http://grbio.org/institution/chinese-academy-sciences" xlink:type="simple">SECA</named-content>) <bold>A</bold> habitus, lateral view <bold>B</bold> terminalia, lateral view <bold>C</bold> head, lateral view <bold>D</bold> head, anterolateral view <bold>E</bold> head, anterior view. Scale bars: 1 mm.</p></caption><graphic xmlns:xlink="http://www.w3.org/1999/xlink" xlink:href="zookeys-1108-141_article-83267__-g007.jpg" position="float" orientation="portrait" xlink:type="simple" id="oo_706072.jpg"><uri content-type="original_file" xlink:type="simple">https://binary.pensoft.net/fig/706072</uri></graphic></fig></tp:treatment-sec><tp:treatment-sec sec-type="remarks" id="SECID0EQUAG"><title>Remarks.</title><p>The holotype of <italic><tp:taxon-name><tp:taxon-name-part taxon-name-part-type="genus" reg="Pierretia">P.</tp:taxon-name-part><tp:taxon-name-part taxon-name-part-type="species" reg="daozhenensis">daozhenensis</tp:taxon-name-part></tp:taxon-name></italic> is deposited in <abbrev xmlns:xlink="http://www.w3.org/1999/xlink" xlink:title="Center for Disease Control and Prevention of Anshun city" id="ABBRID0EBVAG" xlink:type="simple">CDCP</abbrev> and not currently available for loan and study. This nominal species was not included by <xref ref-type="bibr" rid="B36">Verves (2020)</xref>, probably in an oversight. <xref ref-type="bibr" rid="B40">Wei (2005)</xref> described the vesica as flower-like, the cerci as having pointed apices and being slightly bent in lateral view, and the juxtal extension as well developed, flexed at its base and bent forward apically (Fig. <xref ref-type="fig" rid="F4">4</xref>). All of these features are consistent with <italic><tp:taxon-name><tp:taxon-name-part taxon-name-part-type="genus" reg="Sarcophaga">S.</tp:taxon-name-part><tp:taxon-name-part taxon-name-part-type="species" reg="sichotealini">sichotealini</tp:taxon-name-part></tp:taxon-name></italic>, and we consider the illustrations of the phallus provided by <xref ref-type="bibr" rid="B44">Xue and Chao (1998</xref>: 677, fig. 1332 m), and <xref ref-type="bibr" rid="B41">Wei and Yang (2005</xref>: fig. 3) to be a fully acceptable match (Fig. <xref ref-type="fig" rid="F8">8</xref>). We notice that <xref ref-type="bibr" rid="B41">Wei and Yang (2005)</xref> mentioned that <italic><tp:taxon-name><tp:taxon-name-part taxon-name-part-type="genus" reg="Pierretia">P.</tp:taxon-name-part><tp:taxon-name-part taxon-name-part-type="species" reg="daozhenensis">daozhenensis</tp:taxon-name-part></tp:taxon-name></italic> was assigned to <italic><tp:taxon-name><tp:taxon-name-part taxon-name-part-type="genus" reg="Pierretia">Pierretia</tp:taxon-name-part></tp:taxon-name></italic> using the key by <xref ref-type="bibr" rid="B44">Xue and Chao (1998)</xref>, but the species was not assigned to any of the subgenera applied by <xref ref-type="bibr" rid="B44">Xue and Chao (1998)</xref>, which includes <italic><tp:taxon-name><tp:taxon-name-part taxon-name-part-type="genus" reg="Phallantha">Phallantha</tp:taxon-name-part></tp:taxon-name></italic>. <xref ref-type="bibr" rid="B41">Wei and Yang (2005)</xref> made no discussion about the subgeneric affiliation of <italic><tp:taxon-name><tp:taxon-name-part taxon-name-part-type="genus" reg="Pierretia">P.</tp:taxon-name-part><tp:taxon-name-part taxon-name-part-type="species" reg="daozhenensis">daozhenensis</tp:taxon-name-part></tp:taxon-name></italic>, and there is no comparison with <italic><tp:taxon-name><tp:taxon-name-part taxon-name-part-type="genus" reg="Phallantha">P.</tp:taxon-name-part><tp:taxon-name-part taxon-name-part-type="species" reg="sichotealini">sichotealini</tp:taxon-name-part></tp:taxon-name></italic> in spite of the significant similarities with the illustration provided by <xref ref-type="bibr" rid="B44">Xue and Chao (1998)</xref>. Vesica and harpes are of the same overall configuration, and as these are composed of flattened, partly membranous structures, even small changes in orientation may result in considerable changes in outline. The juxta has a very characteristic shape, with an almost exact match. <tp:taxon-name><tp:taxon-name-part taxon-name-part-type="genus" reg="Sarcophaga">Sarcophaga</tp:taxon-name-part> (<tp:taxon-name-part taxon-name-part-type="subgenus" reg="Phallantha">P.</tp:taxon-name-part>) <tp:taxon-name-part taxon-name-part-type="species" reg="sichotealini">sichotealini</tp:taxon-name-part></tp:taxon-name> is distributed in China (Guizhou, Hunan, Sichuan, Yunnan), the Russian Far East, South Korea, and temperate Japan (<xref ref-type="bibr" rid="B22">Pape 1996</xref>; <xref ref-type="bibr" rid="B44">Xue and Chao 1998</xref>; <xref ref-type="bibr" rid="B36">Verves 2020</xref>).</p><fig id="F8" position="float" orientation="portrait"><object-id xmlns:xlink="http://www.w3.org/1999/xlink" content-type="doi" xlink:type="simple">10.3897/zookeys.1108.83267.figure8</object-id><object-id xmlns:xlink="http://www.w3.org/1999/xlink" content-type="arpha" xlink:type="simple">139F946B-5CDC-5652-B712-CAA1C2192A8C</object-id><label>Figure 8.</label><caption><p><tp:taxon-name><tp:taxon-name-part taxon-name-part-type="genus" reg="Sarcophaga">Sarcophaga</tp:taxon-name-part> (<tp:taxon-name-part taxon-name-part-type="subgenus" reg="Phallantha">Phallantha</tp:taxon-name-part>) <tp:taxon-name-part taxon-name-part-type="species" reg="sichotealini">sichotealini</tp:taxon-name-part></tp:taxon-name> Rohdendorf, 1938; phallus, lateral view <bold>A</bold> illustrated from figure 7B <bold>B</bold> adapted from <xref ref-type="bibr" rid="B41">Wei and Yang (2005</xref>, as <italic><tp:taxon-name><tp:taxon-name-part taxon-name-part-type="genus" reg="Pierretia">Pierretia</tp:taxon-name-part><tp:taxon-name-part taxon-name-part-type="species" reg="daozhenensis">daozhenensis</tp:taxon-name-part></tp:taxon-name></italic>).</p></caption><graphic xmlns:xlink="http://www.w3.org/1999/xlink" xlink:href="zookeys-1108-141_article-83267__-g008.jpg" position="float" orientation="portrait" xlink:type="simple" id="oo_706073.jpg"><uri content-type="original_file" xlink:type="simple">https://binary.pensoft.net/fig/706073</uri></graphic></fig></tp:treatment-sec><tp:treatment-sec><!--Section generated to contain objects referenced in tp:taxon-treatment.--><fig id="F4" position="float" orientation="portrait"><object-id xmlns:xlink="http://www.w3.org/1999/xlink" content-type="doi" xlink:type="simple">10.3897/zookeys.1108.83267.figure4</object-id><object-id xmlns:xlink="http://www.w3.org/1999/xlink" content-type="arpha" xlink:type="simple">0B762449-8E5B-5BF9-8785-1B4CC59D78B1</object-id><label>Figure 4.</label><caption><p><tp:taxon-name><tp:taxon-name-part taxon-name-part-type="genus" reg="Sarcophaga">Sarcophaga</tp:taxon-name-part> (<tp:taxon-name-part taxon-name-part-type="subgenus" reg="Liosarcophaga">Liosarcophaga</tp:taxon-name-part>) <tp:taxon-name-part taxon-name-part-type="species" reg="aegyptica">aegyptica</tp:taxon-name-part></tp:taxon-name> Salem, 1935; male (China, Qinghai; in <named-content xmlns:xlink="http://www.w3.org/1999/xlink" content-type="dwc:institutional_code" xlink:title="Shanghai Entomological Museum, Chinese Academy of Sciences" xlink:href="http://grbio.org/institution/chinese-academy-sciences" xlink:type="simple">SECA</named-content>) <bold>A</bold> habitus, lateral view <bold>B</bold> terminalia, lateral view <bold>C</bold> head, lateral view <bold>D</bold> head, anterolateral view <bold>E</bold> head, anterior view. Scale bars: 1 mm.</p></caption><graphic xmlns:xlink="http://www.w3.org/1999/xlink" xlink:href="zookeys-1108-141_article-83267__-g004.jpg" position="float" orientation="portrait" xlink:type="simple" id="oo_706069.jpg"><uri content-type="original_file" xlink:type="simple">https://binary.pensoft.net/fig/706069</uri></graphic></fig></tp:treatment-sec><ref-list><ref id="B36"><mixed-citation xmlns:xlink="http://www.w3.org/1999/xlink" xlink:type="simple"><person-group><name name-style="western"><surname>Verves</surname><given-names>YuG</given-names></name></person-group> (<year>2020</year>) <article-title>An annotated list of Chinese <tp:taxon-name><tp:taxon-name-part taxon-name-part-type="family">Sarcophagidae</tp:taxon-name-part></tp:taxon-name> (<tp:taxon-name><tp:taxon-name-part taxon-name-part-type="order">Diptera</tp:taxon-name-part></tp:taxon-name>).</article-title><source>Suplementos del Boletín de la Asociación Española de Entomología</source><volume>1</volume>: <fpage>1</fpage>–<lpage>68</lpage>.</mixed-citation></ref><ref id="B40"><mixed-citation xmlns:xlink="http://www.w3.org/1999/xlink" xlink:type="simple"><person-group><name name-style="western"><surname>Wei</surname><given-names>LM</given-names></name></person-group> (<year>2005</year>) <article-title><tp:taxon-name><tp:taxon-name-part taxon-name-part-type="family">Sarcophagidae</tp:taxon-name-part></tp:taxon-name>.</article-title> In: <person-group><name name-style="western"><surname>Jin</surname><given-names>DC</given-names></name><name name-style="western"><surname>Li</surname><given-names>ZZ</given-names></name></person-group> (<role>Eds</role>) <issue-title>Insects from Xishui Landscape.</issue-title><source>Guizhou Science and Technology Publishing House, Guiyang</source>, <fpage>404</fpage>–<lpage>409</lpage>. [in Chinese with English summary]</mixed-citation></ref><ref id="B44"><mixed-citation xmlns:xlink="http://www.w3.org/1999/xlink" xlink:type="simple"><person-group><name name-style="western"><surname>Xue</surname><given-names>Wq</given-names></name><name name-style="western"><surname>Chao</surname><given-names>Cm</given-names></name></person-group> (<year>1998</year>) <source>Flies of China.</source><publisher-name>Liaoning Science and Technology Press</publisher-name>, <publisher-loc>Shenyang</publisher-loc>, <size units="page">2425 pp</size>.[, 32 pls]</mixed-citation></ref><ref id="B41"><mixed-citation xmlns:xlink="http://www.w3.org/1999/xlink" xlink:type="simple"><person-group><name name-style="western"><surname>Wei</surname><given-names>LM</given-names></name><name name-style="western"><surname>Yang</surname><given-names>ZH</given-names></name></person-group> (<year>2005</year>) <article-title><tp:taxon-name><tp:taxon-name-part taxon-name-part-type="order">Diptera</tp:taxon-name-part></tp:taxon-name>: <tp:taxon-name><tp:taxon-name-part taxon-name-part-type="family">Anthomyiidae</tp:taxon-name-part></tp:taxon-name>, <tp:taxon-name><tp:taxon-name-part taxon-name-part-type="family">Fanniidae</tp:taxon-name-part></tp:taxon-name>, <tp:taxon-name><tp:taxon-name-part taxon-name-part-type="family">Muscidae</tp:taxon-name-part></tp:taxon-name>, <tp:taxon-name><tp:taxon-name-part taxon-name-part-type="family">Calliphoridae</tp:taxon-name-part></tp:taxon-name> and <tp:taxon-name><tp:taxon-name-part taxon-name-part-type="family">Sarcophagidae</tp:taxon-name-part></tp:taxon-name>.</article-title> In: <person-group><name name-style="western"><surname>Yang</surname><given-names>MF</given-names></name><name name-style="western"><surname>Jin</surname><given-names>DC</given-names></name></person-group> (<role>Eds</role>) <issue-title>Insects from Dashahe Nature Reserve of Guizhou.</issue-title><source>Guizhou Peoples Publishing House, Guiyang</source>, <fpage>422</fpage>–<lpage>427</lpage>. [in Chinese with English summary]</mixed-citation></ref><ref id="B22"><mixed-citation xmlns:xlink="http://www.w3.org/1999/xlink" xlink:type="simple"><person-group><name name-style="western"><surname>Pape</surname><given-names>T</given-names></name></person-group> (<year>1996</year>) <article-title>Catalogue of the <tp:taxon-name><tp:taxon-name-part taxon-name-part-type="family">Sarcophagidae</tp:taxon-name-part></tp:taxon-name> of the world (<tp:taxon-name><tp:taxon-name-part taxon-name-part-type="class">Insecta</tp:taxon-name-part></tp:taxon-name>: <tp:taxon-name><tp:taxon-name-part taxon-name-part-type="order">Diptera</tp:taxon-name-part></tp:taxon-name>). Memoirs on Entomology.</article-title><source>International</source><volume>8</volume>: <fpage>1</fpage>–<lpage>558</lpage>.</mixed-citation></ref></ref-list></tp:taxon-treatment>
