# Supplementary material for: ﻿Taxonomic and nomenclatural notes on Chinese species of Sarcophaga Meigen, 1824 (Diptera, Sarcophagidae)
Source: Zookeys. 2022 Jun 24;1108:141–59. doi: 10.3897/zookeys.1108.83267 (PMC9848799; doi:10.3897/zookeys.1108.83267)
Supplement: XML Treatment for Pterosarcophaga [file zookeys.1108.83267-treatment11.xml]

<!DOCTYPE tp:taxon-treatment
  PUBLIC "-//TaxonX//DTD Taxonomic Treatment Publishing DTD v0 20100105//EN" "tax-treatment-NSO.dtd">
<tp:taxon-treatment xmlns:tp="http://www.plazi.org/taxpub"><tp:treatment-meta><kwd-group><label>Taxon classification</label><kwd>
              <named-content content-type="kingdom">Animalia</named-content>
            </kwd><kwd>
              <named-content content-type="order">Diptera</named-content>
            </kwd><kwd>
              <named-content content-type="family">Sarcophagidae</named-content>
            </kwd></kwd-group><mixed-citation publication-type="journal"><person-group><name><surname>Wang</surname><given-names>Chao</given-names></name><name><surname>Sun</surname><given-names>Haoran</given-names></name><name><surname>Zhu</surname><given-names>Weibing</given-names></name><name><surname>Pape</surname><given-names>Thomas</given-names></name><name><surname>Liu</surname><given-names>Qiyong</given-names></name><name><surname>Zhang</surname><given-names>Dong</given-names></name></person-group><article-title>﻿Taxonomic and nomenclatural notes on Chinese species of <italic><tp:taxon-name><tp:taxon-name-part taxon-name-part-type="genus" reg="Sarcophaga">Sarcophaga</tp:taxon-name-part></tp:taxon-name></italic> Meigen, 1824 (<tp:taxon-name><tp:taxon-name-part taxon-name-part-type="order">Diptera</tp:taxon-name-part></tp:taxon-name>, <tp:taxon-name><tp:taxon-name-part taxon-name-part-type="family">Sarcophagidae</tp:taxon-name-part></tp:taxon-name>)</article-title><source>Zookeys</source><day>24</day><month>06</month><year>2022</year><volume>1108</volume><fpage>141</fpage><lpage>159</lpage><pub-id pub-id-type="doi">10.3897/zookeys.1108.83267</pub-id></mixed-citation></tp:treatment-meta><tp:nomenclature><label>﻿Subgenus</label><tp:taxon-name>
            <object-id xmlns:xlink="http://www.w3.org/1999/xlink" content-type="arpha" xlink:type="simple">92218CE2-A543-5AE3-99D4-8AD12DF2E7A9</object-id>
            <tp:taxon-name-part taxon-name-part-type="genus" reg="Sarcophaga"/>
            <tp:taxon-name-part taxon-name-part-type="subgenus" reg="Pterosarcophaga">Pterosarcophaga</tp:taxon-name-part>
          </tp:taxon-name><tp:taxon-authority>Ye, 1981</tp:taxon-authority><tp:nomenclature-citation-list><tp:nomenclature-citation><tp:taxon-name>
                <tp:taxon-name-part taxon-name-part-type="genus" reg="Pterosarcophaga">Pterosarcophaga</tp:taxon-name-part>
              </tp:taxon-name><comment>Ye, 1981: 229. Type species: <tp:taxon-name><tp:taxon-name-part taxon-name-part-type="genus" reg="Pterosarcophaga">Pterosarcophaga</tp:taxon-name-part><tp:taxon-name-part taxon-name-part-type="species" reg="emeishanensis">emeishanensis</tp:taxon-name-part></tp:taxon-name> Ye &amp; Ni, 1981, by original designation.</comment></tp:nomenclature-citation><tp:nomenclature-citation><tp:taxon-name>
                <tp:taxon-name-part taxon-name-part-type="genus" reg="Pterosacophaga">Pterosacophaga</tp:taxon-name-part>
              </tp:taxon-name><comment>: <xref ref-type="bibr" rid="B47">Ye 1981</xref>: 230. Incorrect original spelling of <tp:taxon-name><tp:taxon-name-part taxon-name-part-type="genus" reg="Pterosarcophaga">Pterosarcophaga</tp:taxon-name-part></tp:taxon-name>, by First Reviser action of <xref ref-type="bibr" rid="B48">Ye (1982</xref>: 21).</comment></tp:nomenclature-citation><tp:nomenclature-citation><tp:taxon-name>
                <tp:taxon-name-part taxon-name-part-type="genus" reg="Magnicauda">Magnicauda</tp:taxon-name-part>
              </tp:taxon-name><comment>Wei, 2005: 405. Type species: <tp:taxon-name><tp:taxon-name-part taxon-name-part-type="genus" reg="Magnicauda">Magnicauda</tp:taxon-name-part><tp:taxon-name-part taxon-name-part-type="species" reg="linjiangensis">linjiangensis</tp:taxon-name-part></tp:taxon-name> Wei, 2005, by original designation. Syn. nov.</comment></tp:nomenclature-citation><tp:nomenclature-citation><tp:taxon-name>
                <tp:taxon-name-part taxon-name-part-type="genus" reg="Maginicauda">Maginicauda</tp:taxon-name-part>
              </tp:taxon-name><comment>: <xref ref-type="bibr" rid="B40">Wei 2005</xref>: 409. Incorrect original spelling of <tp:taxon-name><tp:taxon-name-part taxon-name-part-type="genus" reg="Magnicauda">Magnicauda</tp:taxon-name-part></tp:taxon-name>, by First Reviser action in the present paper.</comment></tp:nomenclature-citation></tp:nomenclature-citation-list></tp:nomenclature><tp:treatment-sec sec-type="remarks" id="SECID0EM5AG"><title>Remarks.</title><p>Monotypic subgenera in <italic><tp:taxon-name><tp:taxon-name-part taxon-name-part-type="genus" reg="Sarcophaga">Sarcophaga</tp:taxon-name-part></tp:taxon-name></italic> (<italic>sensu lato</italic>) are often erected for lack of evidence as to their phylogenetic relationships, and as such they convey little if any information. We prefer a classification based on similarities rather than on differences, and as <xref ref-type="bibr" rid="B40">Wei (2005)</xref> considered <italic><tp:taxon-name><tp:taxon-name-part taxon-name-part-type="genus" reg="Magnicauda">Magnicauda</tp:taxon-name-part></tp:taxon-name></italic> to be closely related to <italic><tp:taxon-name><tp:taxon-name-part taxon-name-part-type="genus" reg="Pterosarcophaga">Pterosarcophaga</tp:taxon-name-part></tp:taxon-name></italic> due to the male cerci of the type species of both subgenera being expanded, wing-like, in lateral view, we are here treating the two nominal subgenera as synonyms.</p><p>Ye in <xref ref-type="bibr" rid="B49">Ye and Ni (1981)</xref> provided two different spellings: “<italic><tp:taxon-name><tp:taxon-name-part taxon-name-part-type="genus" reg="Pterosarcophaga">Pterosarcophaga</tp:taxon-name-part></tp:taxon-name></italic>” (pp. 229, 232, 233) and “<italic><tp:taxon-name><tp:taxon-name-part taxon-name-part-type="genus" reg="Pterosacophaga">Pterosacophaga</tp:taxon-name-part></tp:taxon-name></italic>” (p. 230). By using only the spelling “<italic><tp:taxon-name><tp:taxon-name-part taxon-name-part-type="genus" reg="Pterosarcophaga">Pterosarcophaga</tp:taxon-name-part></tp:taxon-name></italic>”, <xref ref-type="bibr" rid="B48">Ye (1982</xref>: 21) acted as First Reviser according to Article 24.2.4 of the Code.</p><p><xref ref-type="bibr" rid="B40">Wei (2005)</xref> provided two different spellings: “<italic><tp:taxon-name><tp:taxon-name-part taxon-name-part-type="genus" reg="Magnicauda">Magnicauda</tp:taxon-name-part></tp:taxon-name></italic>” (pp. 404–406, 408) and “<italic><tp:taxon-name><tp:taxon-name-part taxon-name-part-type="genus" reg="Maginicauda">Maginicauda</tp:taxon-name-part></tp:taxon-name></italic>” (p. 409). Since then, the only mention of this genus-group name we have found is that of <xref ref-type="bibr" rid="B36">Verves (2020</xref>: 48); however, as only the spelling “<italic><tp:taxon-name><tp:taxon-name-part taxon-name-part-type="genus" reg="Maginicauda">Maginicauda</tp:taxon-name-part></tp:taxon-name></italic>” was used, the criteria of Article 24.2.3 for a First Reviser action were not fulfilled. <xref ref-type="bibr" rid="B40">Wei (2005)</xref> did not provide an explicit etymology, but the description of a remarkably broad male cercus is here taken to indicate that “<italic><tp:taxon-name><tp:taxon-name-part taxon-name-part-type="genus" reg="Magnicauda">Magnicauda</tp:taxon-name-part></tp:taxon-name></italic>” was the intended spelling. This is supported by the repeated use of this spelling, whereas the spelling “<italic><tp:taxon-name><tp:taxon-name-part taxon-name-part-type="genus" reg="Maginicauda">Maginicauda</tp:taxon-name-part></tp:taxon-name></italic>” was used only once. We herewith select “<italic><tp:taxon-name><tp:taxon-name-part taxon-name-part-type="genus" reg="Magnicauda">Magnicauda</tp:taxon-name-part></tp:taxon-name></italic>” to be the correct original spelling, by First Reviser action.</p></tp:treatment-sec><ref-list><ref id="B47"><mixed-citation xmlns:xlink="http://www.w3.org/1999/xlink" xlink:type="simple"><person-group><name name-style="western"><surname>Ye</surname><given-names>ZM</given-names></name></person-group> (<year>1981</year>) [Description of <italic><tp:taxon-name><tp:taxon-name-part taxon-name-part-type="genus">Pterosarcophaga</tp:taxon-name-part></tp:taxon-name></italic>.] In: Ye ZM, Ni T, Liu ZJ (Eds) Descriptions of a new genus and two new species of the tribe <tp:taxon-name><tp:taxon-name-part taxon-name-part-type="tribe">Sarcophagini</tp:taxon-name-part></tp:taxon-name> (<tp:taxon-name><tp:taxon-name-part taxon-name-part-type="order">Diptera</tp:taxon-name-part></tp:taxon-name>: <tp:taxon-name><tp:taxon-name-part taxon-name-part-type="family">Sarcophagidae</tp:taxon-name-part></tp:taxon-name>). Zoological Research 2: 229.</mixed-citation></ref><ref id="B48"><mixed-citation xmlns:xlink="http://www.w3.org/1999/xlink" xlink:type="simple"><person-group><name name-style="western"><surname>Ye</surname><given-names>ZM</given-names></name></person-group> (<year>1982</year>) The checklist of Chinese <tp:taxon-name><tp:taxon-name-part taxon-name-part-type="subfamily">Sarcophaginae</tp:taxon-name-part></tp:taxon-name>. China Academic Journal Electronic Publishing House 11–23.</mixed-citation></ref><ref id="B40"><mixed-citation xmlns:xlink="http://www.w3.org/1999/xlink" xlink:type="simple"><person-group><name name-style="western"><surname>Wei</surname><given-names>LM</given-names></name></person-group> (<year>2005</year>) <article-title><tp:taxon-name><tp:taxon-name-part taxon-name-part-type="family">Sarcophagidae</tp:taxon-name-part></tp:taxon-name>.</article-title> In: <person-group><name name-style="western"><surname>Jin</surname><given-names>DC</given-names></name><name name-style="western"><surname>Li</surname><given-names>ZZ</given-names></name></person-group> (<role>Eds</role>) <issue-title>Insects from Xishui Landscape.</issue-title><source>Guizhou Science and Technology Publishing House, Guiyang</source>, <fpage>404</fpage>–<lpage>409</lpage>. [in Chinese with English summary]</mixed-citation></ref><ref id="B49"><mixed-citation xmlns:xlink="http://www.w3.org/1999/xlink" xlink:type="simple"><person-group><name name-style="western"><surname>Ye</surname><given-names>ZM</given-names></name><name name-style="western"><surname>Ni</surname><given-names>T</given-names></name></person-group> (<year>1981</year>) [Description of <italic><tp:taxon-name><tp:taxon-name-part taxon-name-part-type="genus">Pterosarcophaga</tp:taxon-name-part><tp:taxon-name-part taxon-name-part-type="species">emeishanensis</tp:taxon-name-part></tp:taxon-name></italic>.] In: Ye ZM, Ni T, Liu ZJ (Eds) Descriptions of a new genus and two new species of the tribe <tp:taxon-name><tp:taxon-name-part taxon-name-part-type="tribe">Sarcophagini</tp:taxon-name-part></tp:taxon-name> (<tp:taxon-name><tp:taxon-name-part taxon-name-part-type="order">Diptera</tp:taxon-name-part></tp:taxon-name>: <tp:taxon-name><tp:taxon-name-part taxon-name-part-type="family">Sarcophagidae</tp:taxon-name-part></tp:taxon-name>). Zoological Research 2: 229.</mixed-citation></ref><ref id="B36"><mixed-citation xmlns:xlink="http://www.w3.org/1999/xlink" xlink:type="simple"><person-group><name name-style="western"><surname>Verves</surname><given-names>YuG</given-names></name></person-group> (<year>2020</year>) <article-title>An annotated list of Chinese <tp:taxon-name><tp:taxon-name-part taxon-name-part-type="family">Sarcophagidae</tp:taxon-name-part></tp:taxon-name> (<tp:taxon-name><tp:taxon-name-part taxon-name-part-type="order">Diptera</tp:taxon-name-part></tp:taxon-name>).</article-title><source>Suplementos del Boletín de la Asociación Española de Entomología</source><volume>1</volume>: <fpage>1</fpage>–<lpage>68</lpage>.</mixed-citation></ref></ref-list></tp:taxon-treatment>
