# Supplementary material for: ﻿Taxonomic and nomenclatural notes on Chinese species of Sarcophaga Meigen, 1824 (Diptera, Sarcophagidae)
Source: Zookeys. 2022 Jun 24;1108:141–59. doi: 10.3897/zookeys.1108.83267 (PMC9848799; doi:10.3897/zookeys.1108.83267)
Supplement: XML Treatment for Sarcophaga (Pterosarcophaga) linjiangensis [file zookeys.1108.83267-treatment12.xml]

<!DOCTYPE tp:taxon-treatment
  PUBLIC "-//TaxonX//DTD Taxonomic Treatment Publishing DTD v0 20100105//EN" "tax-treatment-NSO.dtd">
<tp:taxon-treatment xmlns:tp="http://www.plazi.org/taxpub"><tp:treatment-meta><kwd-group><label>Taxon classification</label><kwd>
              <named-content content-type="kingdom">Animalia</named-content>
            </kwd><kwd>
              <named-content content-type="order">Diptera</named-content>
            </kwd><kwd>
              <named-content content-type="family">Sarcophagidae</named-content>
            </kwd></kwd-group><mixed-citation publication-type="journal"><person-group><name><surname>Wang</surname><given-names>Chao</given-names></name><name><surname>Sun</surname><given-names>Haoran</given-names></name><name><surname>Zhu</surname><given-names>Weibing</given-names></name><name><surname>Pape</surname><given-names>Thomas</given-names></name><name><surname>Liu</surname><given-names>Qiyong</given-names></name><name><surname>Zhang</surname><given-names>Dong</given-names></name></person-group><article-title>﻿Taxonomic and nomenclatural notes on Chinese species of <italic><tp:taxon-name><tp:taxon-name-part taxon-name-part-type="genus" reg="Sarcophaga">Sarcophaga</tp:taxon-name-part></tp:taxon-name></italic> Meigen, 1824 (<tp:taxon-name><tp:taxon-name-part taxon-name-part-type="order">Diptera</tp:taxon-name-part></tp:taxon-name>, <tp:taxon-name><tp:taxon-name-part taxon-name-part-type="family">Sarcophagidae</tp:taxon-name-part></tp:taxon-name>)</article-title><source>Zookeys</source><day>24</day><month>06</month><year>2022</year><volume>1108</volume><fpage>141</fpage><lpage>159</lpage><pub-id pub-id-type="doi">10.3897/zookeys.1108.83267</pub-id></mixed-citation></tp:treatment-meta><tp:nomenclature><label>﻿</label><tp:taxon-name><object-id xmlns:xlink="http://www.w3.org/1999/xlink" content-type="arpha" xlink:type="simple">08E3DB5C-A3D5-50FD-978E-62A62C5AA855</object-id><tp:taxon-name-part taxon-name-part-type="genus" reg="Sarcophaga">Sarcophaga</tp:taxon-name-part> (<tp:taxon-name-part taxon-name-part-type="subgenus" reg="Pterosarcophaga">Pterosarcophaga</tp:taxon-name-part>) <tp:taxon-name-part taxon-name-part-type="species" reg="linjiangensis">linjiangensis</tp:taxon-name-part></tp:taxon-name><tp:taxon-authority>(Wei, 2005)</tp:taxon-authority><xref ref-type="fig" rid="F9">Fig. 9</xref><tp:nomenclature-citation-list><tp:nomenclature-citation><tp:taxon-name>
                <tp:taxon-name-part taxon-name-part-type="genus" reg="Magnicauda">Magnicauda</tp:taxon-name-part>
                <tp:taxon-name-part taxon-name-part-type="species" reg="linjiangensis">linjiangensis</tp:taxon-name-part>
              </tp:taxon-name><comment>Wei, 2005: 405. China, Guizhou, Xishui, Linjiang National Nature Reserve.</comment></tp:nomenclature-citation><tp:nomenclature-citation><tp:taxon-name>
                <tp:taxon-name-part taxon-name-part-type="genus" reg="Magnicauda"/>
                <tp:taxon-name-part taxon-name-part-type="species" reg="linjiangensis"/>
              </tp:taxon-name><comment><italic>linjianensis</italic>: <xref ref-type="bibr" rid="B40">Wei 2005</xref>: 408, incorrect original spelling of <italic>linjiangensis</italic> Wei, 2005, by First Reviser action in the present paper. </comment></tp:nomenclature-citation></tp:nomenclature-citation-list></tp:nomenclature><tp:treatment-sec sec-type="material" id="SECID0EHEBG"><title>Material examined.</title><p>None.</p></tp:treatment-sec><tp:treatment-sec sec-type="remarks" id="SECID0EMEBG"><title>Remarks.</title><p>This species can be distinguished from other species of <italic><tp:taxon-name><tp:taxon-name-part taxon-name-part-type="genus" reg="Sarcophaga">Sarcophaga</tp:taxon-name-part></tp:taxon-name></italic> by the flag-like pregonite. <xref ref-type="bibr" rid="B40">Wei (2005)</xref> provided two different spellings: “<italic>linjiangensis</italic>” (pp. 404–406, 409) and “<italic>linjianensis</italic>” (p. 408). Since then, the only mention of the species we have found is that of <xref ref-type="bibr" rid="B36">Verves (2020</xref>: 48); however, as only the spelling “<italic>linjiangensis</italic>” was used, the criteria for a First Reviser action were not fulfilled (see Art. 24.2.3 of the Code). As the species was evidently named after its type locality, we herewith select “<italic>linjiangensis</italic>” as the correct original spelling by First Reviser action.</p><fig id="F9" position="float" orientation="portrait"><object-id xmlns:xlink="http://www.w3.org/1999/xlink" content-type="doi" xlink:type="simple">10.3897/zookeys.1108.83267.figure9</object-id><object-id xmlns:xlink="http://www.w3.org/1999/xlink" content-type="arpha" xlink:type="simple">EC246439-633F-5C30-BC2B-CA52F8BF3926</object-id><label>Figure 9.</label><caption><p><tp:taxon-name><tp:taxon-name-part taxon-name-part-type="genus" reg="Sarcophaga">Sarcophaga</tp:taxon-name-part> (<tp:taxon-name-part taxon-name-part-type="subgenus" reg="Pterosarcophaga">Pterosarcophaga</tp:taxon-name-part>) <tp:taxon-name-part taxon-name-part-type="species" reg="linjiangensis">linjiangensis</tp:taxon-name-part></tp:taxon-name> (Wei, 2005); male terminalia <bold>A</bold> terminalia, lateral view <bold>B</bold> cerci, dorsal view <bold>C</bold> sternite 5, ventral view. (Adapted from <xref ref-type="bibr" rid="B40">Wei 2005</xref>).</p></caption><graphic xmlns:xlink="http://www.w3.org/1999/xlink" xlink:href="zookeys-1108-141_article-83267__-g009.jpg" position="float" orientation="portrait" xlink:type="simple" id="oo_706074.jpg"><uri content-type="original_file" xlink:type="simple">https://binary.pensoft.net/fig/706074</uri></graphic></fig></tp:treatment-sec><ref-list><ref id="B40"><mixed-citation xmlns:xlink="http://www.w3.org/1999/xlink" xlink:type="simple"><person-group><name name-style="western"><surname>Wei</surname><given-names>LM</given-names></name></person-group> (<year>2005</year>) <article-title><tp:taxon-name><tp:taxon-name-part taxon-name-part-type="family">Sarcophagidae</tp:taxon-name-part></tp:taxon-name>.</article-title> In: <person-group><name name-style="western"><surname>Jin</surname><given-names>DC</given-names></name><name name-style="western"><surname>Li</surname><given-names>ZZ</given-names></name></person-group> (<role>Eds</role>) <issue-title>Insects from Xishui Landscape.</issue-title><source>Guizhou Science and Technology Publishing House, Guiyang</source>, <fpage>404</fpage>–<lpage>409</lpage>. [in Chinese with English summary]</mixed-citation></ref><ref id="B36"><mixed-citation xmlns:xlink="http://www.w3.org/1999/xlink" xlink:type="simple"><person-group><name name-style="western"><surname>Verves</surname><given-names>YuG</given-names></name></person-group> (<year>2020</year>) <article-title>An annotated list of Chinese <tp:taxon-name><tp:taxon-name-part taxon-name-part-type="family">Sarcophagidae</tp:taxon-name-part></tp:taxon-name> (<tp:taxon-name><tp:taxon-name-part taxon-name-part-type="order">Diptera</tp:taxon-name-part></tp:taxon-name>).</article-title><source>Suplementos del Boletín de la Asociación Española de Entomología</source><volume>1</volume>: <fpage>1</fpage>–<lpage>68</lpage>.</mixed-citation></ref></ref-list></tp:taxon-treatment>
