# Supplementary material for: ﻿Taxonomic and nomenclatural notes on Chinese species of Sarcophaga Meigen, 1824 (Diptera, Sarcophagidae)
Source: Zookeys. 2022 Jun 24;1108:141–59. doi: 10.3897/zookeys.1108.83267 (PMC9848799; doi:10.3897/zookeys.1108.83267)
Supplement: XML Treatment for Sarcophaga (Robineauella) huangshanensis [file zookeys.1108.83267-treatment14.xml]

<!DOCTYPE tp:taxon-treatment
  PUBLIC "-//TaxonX//DTD Taxonomic Treatment Publishing DTD v0 20100105//EN" "tax-treatment-NSO.dtd">
<tp:taxon-treatment xmlns:tp="http://www.plazi.org/taxpub"><tp:treatment-meta><kwd-group><label>Taxon classification</label><kwd>
              <named-content content-type="kingdom">Animalia</named-content>
            </kwd><kwd>
              <named-content content-type="order">Diptera</named-content>
            </kwd><kwd>
              <named-content content-type="family">Sarcophagidae</named-content>
            </kwd></kwd-group><mixed-citation publication-type="journal"><person-group><name><surname>Wang</surname><given-names>Chao</given-names></name><name><surname>Sun</surname><given-names>Haoran</given-names></name><name><surname>Zhu</surname><given-names>Weibing</given-names></name><name><surname>Pape</surname><given-names>Thomas</given-names></name><name><surname>Liu</surname><given-names>Qiyong</given-names></name><name><surname>Zhang</surname><given-names>Dong</given-names></name></person-group><article-title>﻿Taxonomic and nomenclatural notes on Chinese species of <italic><tp:taxon-name><tp:taxon-name-part taxon-name-part-type="genus" reg="Sarcophaga">Sarcophaga</tp:taxon-name-part></tp:taxon-name></italic> Meigen, 1824 (<tp:taxon-name><tp:taxon-name-part taxon-name-part-type="order">Diptera</tp:taxon-name-part></tp:taxon-name>, <tp:taxon-name><tp:taxon-name-part taxon-name-part-type="family">Sarcophagidae</tp:taxon-name-part></tp:taxon-name>)</article-title><source>Zookeys</source><day>24</day><month>06</month><year>2022</year><volume>1108</volume><fpage>141</fpage><lpage>159</lpage><pub-id pub-id-type="doi">10.3897/zookeys.1108.83267</pub-id></mixed-citation></tp:treatment-meta><tp:nomenclature><label>﻿</label><tp:taxon-name><object-id xmlns:xlink="http://www.w3.org/1999/xlink" content-type="arpha" xlink:type="simple">3E21F534-24B5-5EC2-A9E0-735420EEDD58</object-id><tp:taxon-name-part taxon-name-part-type="genus" reg="Sarcophaga">Sarcophaga</tp:taxon-name-part> (<tp:taxon-name-part taxon-name-part-type="subgenus" reg="Robineauella">Robineauella</tp:taxon-name-part>) <tp:taxon-name-part taxon-name-part-type="species" reg="huangshanensis">huangshanensis</tp:taxon-name-part></tp:taxon-name><tp:taxon-authority>(Fan, 1964)</tp:taxon-authority><xref ref-type="fig" rid="F10">Figs 10</xref><xref ref-type="fig" rid="F11">, 11</xref><xref ref-type="fig" rid="F12">, 12</xref><tp:nomenclature-citation-list><tp:nomenclature-citation><tp:taxon-name><tp:taxon-name-part taxon-name-part-type="genus" reg="Parasarcophaga">Parasarcophaga</tp:taxon-name-part> (<tp:taxon-name-part taxon-name-part-type="subgenus" reg="Robineauella">Robineauella</tp:taxon-name-part>) <tp:taxon-name-part taxon-name-part-type="species" reg="huangshanensis">huangshanensis</tp:taxon-name-part></tp:taxon-name><comment>Fan, 1964: 312. China, Anhui, Huang-Shan.</comment></tp:nomenclature-citation><tp:nomenclature-citation><tp:taxon-name>
                <tp:taxon-name-part taxon-name-part-type="genus" reg="Parasarcophaga">Parasarcophaga</tp:taxon-name-part>
                <tp:taxon-name-part taxon-name-part-type="species" reg="simultaneousa">simultaneousa</tp:taxon-name-part>
              </tp:taxon-name><comment>Wei &amp; Yang, 2007: 528. China, Guizhou, Leigongshan. Syn. nov.</comment></tp:nomenclature-citation></tp:nomenclature-citation-list></tp:nomenclature><tp:treatment-sec sec-type="material" id="SECID0EQLBG"><title>Material examined.</title><p><bold><italic>Holotype</italic></bold> of <tp:taxon-name><tp:taxon-name-part taxon-name-part-type="genus" reg="Parasarcophaga">Parasarcophaga</tp:taxon-name-part> (<tp:taxon-name-part taxon-name-part-type="subgenus" reg="Robineauella">Robineauella</tp:taxon-name-part>) <tp:taxon-name-part taxon-name-part-type="species" reg="huangshanensis">huangshanensis</tp:taxon-name-part></tp:taxon-name> Fan, 1964: ♂, China, Anhui, Huangshan, 19.vi.1936, [unknown collector] [terminalia not recovered]. <bold><italic>Paratypes</italic></bold>: 2♂♂, China, Zhejiang, Tianmu mountain, 1100 m, 5.vii.1962, Zhizi Chen leg. (<named-content xmlns:xlink="http://www.w3.org/1999/xlink" content-type="dwc:institutional_code" xlink:title="Shanghai Entomological Museum, Chinese Academy of Sciences" xlink:href="http://grbio.org/institution/chinese-academy-sciences" xlink:type="simple">SECA</named-content>).</p><fig id="F10" position="float" orientation="portrait"><object-id xmlns:xlink="http://www.w3.org/1999/xlink" content-type="doi" xlink:type="simple">10.3897/zookeys.1108.83267.figure10</object-id><object-id xmlns:xlink="http://www.w3.org/1999/xlink" content-type="arpha" xlink:type="simple">12A79473-D464-5515-92C4-4F17ECD98078</object-id><label>Figure 10.</label><caption><p><tp:taxon-name><tp:taxon-name-part taxon-name-part-type="genus" reg="Sarcophaga">Sarcophaga</tp:taxon-name-part> (<tp:taxon-name-part taxon-name-part-type="subgenus" reg="Robineauella">Robineauella</tp:taxon-name-part>) <tp:taxon-name-part taxon-name-part-type="species" reg="huangshanensis">huangshanensis</tp:taxon-name-part></tp:taxon-name> (Fan, 1964); holotype (China, Anhui; in <named-content xmlns:xlink="http://www.w3.org/1999/xlink" content-type="dwc:institutional_code" xlink:title="Shanghai Entomological Museum, Chinese Academy of Sciences" xlink:href="http://grbio.org/institution/chinese-academy-sciences" xlink:type="simple">SECA</named-content>) <bold>A</bold> habitus, lateral view <bold>B</bold> labels <bold>C</bold> head, lateral view <bold>D</bold> head, anterolateral view <bold>E</bold> head, anterior view. Scale bars: 1 mm.</p></caption><graphic xmlns:xlink="http://www.w3.org/1999/xlink" xlink:href="zookeys-1108-141_article-83267__-g010.jpg" position="float" orientation="portrait" xlink:type="simple" id="oo_706075.jpg"><uri content-type="original_file" xlink:type="simple">https://binary.pensoft.net/fig/706075</uri></graphic></fig></tp:treatment-sec><tp:treatment-sec sec-type="remarks" id="SECID0EZNBG"><title>Remarks.</title><p>We examined the type series of <tp:taxon-name><tp:taxon-name-part taxon-name-part-type="genus" reg="Sarcophaga">S.</tp:taxon-name-part> (<tp:taxon-name-part taxon-name-part-type="subgenus" reg="Robineauella">R.</tp:taxon-name-part>) <tp:taxon-name-part taxon-name-part-type="species" reg="huangshanensis">huangshanensis</tp:taxon-name-part></tp:taxon-name> and found that the male terminalia are a close match with the description and illustrations provided for <italic><tp:taxon-name><tp:taxon-name-part taxon-name-part-type="genus" reg="Parasarcophaga">P.</tp:taxon-name-part><tp:taxon-name-part taxon-name-part-type="species" reg="simultaneousa">simultaneousa</tp:taxon-name-part></tp:taxon-name></italic> (Figs <xref ref-type="fig" rid="F11">11</xref>, <xref ref-type="fig" rid="F12">12</xref>). The most important difference would be the difference in thickness of the proximal part of the juxtal processes, but this is here considered as infraspecific variation. <xref ref-type="bibr" rid="B42">Wei and Yang (2007)</xref> noted that this species could be confused with <tp:taxon-name><tp:taxon-name-part taxon-name-part-type="genus" reg="Sarcophaga">S.</tp:taxon-name-part> (<tp:taxon-name-part taxon-name-part-type="subgenus" reg="Liosarcophaga">Liosarcophaga</tp:taxon-name-part>) <tp:taxon-name-part taxon-name-part-type="species" reg="kitaharai">kitaharai</tp:taxon-name-part></tp:taxon-name> Miyazaki, 1958; however, the latter, as a member of <italic><tp:taxon-name><tp:taxon-name-part taxon-name-part-type="genus" reg="Liosarcophaga">Liosarcophaga</tp:taxon-name-part></tp:taxon-name></italic> Rohdendorf, 1937, has a distiphallus with a better-developed dorso-median juxtal extension and an almost right-angled apico-dorsal part of juxta (Figs <xref ref-type="fig" rid="F11">11b</xref>, <xref ref-type="fig" rid="F12">12b, c</xref>). <xref ref-type="bibr" rid="B16">Lehrer (2012)</xref> examined the holotype of <italic><tp:taxon-name><tp:taxon-name-part taxon-name-part-type="genus" reg="Sarcophaga">S.</tp:taxon-name-part><tp:taxon-name-part taxon-name-part-type="species" reg="simultaneousa">simultaneousa</tp:taxon-name-part></tp:taxon-name></italic> and mentioned a similarity to <italic><tp:taxon-name><tp:taxon-name-part taxon-name-part-type="genus" reg="Robineauella">R.</tp:taxon-name-part><tp:taxon-name-part taxon-name-part-type="species" reg="daurica">daurica</tp:taxon-name-part></tp:taxon-name></italic> Grunin, 1964 and <italic><tp:taxon-name><tp:taxon-name-part taxon-name-part-type="genus" reg="Robineauella">R.</tp:taxon-name-part><tp:taxon-name-part taxon-name-part-type="species" reg="mendeliana">mendeliana</tp:taxon-name-part></tp:taxon-name></italic> Lehrer, 2008 (as “<italic>mendelliana</italic>”); however, he did not mention <tp:taxon-name><tp:taxon-name-part taxon-name-part-type="genus" reg="Sarcophaga">S.</tp:taxon-name-part> (<tp:taxon-name-part taxon-name-part-type="subgenus" reg="Robineauella">R.</tp:taxon-name-part>) <tp:taxon-name-part taxon-name-part-type="species" reg="huangshanensis">huangshanensis</tp:taxon-name-part></tp:taxon-name>, maybe by an oversight.</p><fig id="F11" position="float" orientation="portrait"><object-id xmlns:xlink="http://www.w3.org/1999/xlink" content-type="doi" xlink:type="simple">10.3897/zookeys.1108.83267.figure11</object-id><object-id xmlns:xlink="http://www.w3.org/1999/xlink" content-type="arpha" xlink:type="simple">592E4537-5255-56BF-AABE-050FF017B16B</object-id><label>Figure 11.</label><caption><p><tp:taxon-name><tp:taxon-name-part taxon-name-part-type="genus" reg="Sarcophaga">Sarcophaga</tp:taxon-name-part> (<tp:taxon-name-part taxon-name-part-type="subgenus" reg="Robineauella">Robineauella</tp:taxon-name-part>) <tp:taxon-name-part taxon-name-part-type="species" reg="huangshanensis">huangshanensis</tp:taxon-name-part></tp:taxon-name> (Fan, 1964); paratype (China, Anhui; in <named-content xmlns:xlink="http://www.w3.org/1999/xlink" content-type="dwc:institutional_code" xlink:title="Shanghai Entomological Museum, Chinese Academy of Sciences" xlink:href="http://grbio.org/institution/chinese-academy-sciences" xlink:type="simple">SECA</named-content>) <bold>A</bold> habitus, lateral view <bold>B</bold> terminalia, lateral view <bold>C</bold> head, lateral view <bold>D</bold> head, anterolateral view <bold>E</bold> head, anterior view <bold>F</bold> labels. Scale bars: 1 mm.</p></caption><graphic xmlns:xlink="http://www.w3.org/1999/xlink" xlink:href="zookeys-1108-141_article-83267__-g011.jpg" position="float" orientation="portrait" xlink:type="simple" id="oo_706076.jpg"><uri content-type="original_file" xlink:type="simple">https://binary.pensoft.net/fig/706076</uri></graphic></fig><fig id="F12" position="float" orientation="portrait"><object-id xmlns:xlink="http://www.w3.org/1999/xlink" content-type="doi" xlink:type="simple">10.3897/zookeys.1108.83267.figure12</object-id><object-id xmlns:xlink="http://www.w3.org/1999/xlink" content-type="arpha" xlink:type="simple">B11F2ED5-BB54-5380-AEE9-F1233E09F553</object-id><label>Figure 12.</label><caption><p><tp:taxon-name><tp:taxon-name-part taxon-name-part-type="genus" reg="Sarcophaga">Sarcophaga</tp:taxon-name-part> (<tp:taxon-name-part taxon-name-part-type="subgenus" reg="Robineauella">Robineauella</tp:taxon-name-part>) <tp:taxon-name-part taxon-name-part-type="species" reg="huangshanensis">huangshanensis</tp:taxon-name-part></tp:taxon-name> (Fan, 1964); phallus, lateral view <bold>A</bold> adapted from <xref ref-type="bibr" rid="B8">Fan (1964)</xref><bold>B</bold> adapted from <xref ref-type="bibr" rid="B42">Wei and Yang (2007</xref>, as <italic><tp:taxon-name><tp:taxon-name-part taxon-name-part-type="genus" reg="Parasarcophaga">Parasarcophaga</tp:taxon-name-part><tp:taxon-name-part taxon-name-part-type="species" reg="simultaneousa">simultaneousa</tp:taxon-name-part></tp:taxon-name></italic>) <bold>C</bold> adapted from <xref ref-type="bibr" rid="B16">Lehrer (2012</xref>, as <italic><tp:taxon-name><tp:taxon-name-part taxon-name-part-type="genus" reg="Robineauella">Robineauella</tp:taxon-name-part><tp:taxon-name-part taxon-name-part-type="species" reg="simultaneousa">simultaneousa</tp:taxon-name-part></tp:taxon-name></italic>).</p></caption><graphic xmlns:xlink="http://www.w3.org/1999/xlink" xlink:href="zookeys-1108-141_article-83267__-g012.jpg" position="float" orientation="portrait" xlink:type="simple" id="oo_706077.jpg"><uri content-type="original_file" xlink:type="simple">https://binary.pensoft.net/fig/706077</uri></graphic></fig></tp:treatment-sec><ref-list><ref id="B8"><mixed-citation xmlns:xlink="http://www.w3.org/1999/xlink" xlink:type="simple"><person-group><name name-style="western"><surname>Fan</surname><given-names>ZD</given-names></name></person-group> (<year>1964</year>) <article-title>Descriptions of some new <tp:taxon-name><tp:taxon-name-part taxon-name-part-type="tribe">Sarcophagini</tp:taxon-name-part></tp:taxon-name> from China (<tp:taxon-name><tp:taxon-name-part taxon-name-part-type="order">Diptera</tp:taxon-name-part></tp:taxon-name>: <tp:taxon-name><tp:taxon-name-part taxon-name-part-type="family">Sarcophagidae</tp:taxon-name-part></tp:taxon-name>).</article-title><source>Dong Wu Fen Lei Xue Bao</source><volume>1</volume>(<issue>2</issue>): <fpage>305</fpage>–<lpage>319</lpage>.</mixed-citation></ref><ref id="B42"><mixed-citation xmlns:xlink="http://www.w3.org/1999/xlink" xlink:type="simple"><person-group><name name-style="western"><surname>Wei</surname><given-names>LM</given-names></name><name name-style="western"><surname>Yang</surname><given-names>ZH</given-names></name></person-group> (<year>2007</year>) <article-title><tp:taxon-name><tp:taxon-name-part taxon-name-part-type="family">Sarcophagidae</tp:taxon-name-part></tp:taxon-name>.</article-title> In: <person-group><name name-style="western"><surname>Li</surname><given-names>ZZ</given-names></name><name name-style="western"><surname>Yang</surname><given-names>MF</given-names></name><name name-style="western"><surname>Jin</surname><given-names>DC</given-names></name></person-group> (<role>Eds</role>) <issue-title>Insects from Leigongshan Landscape.</issue-title><source>Guizhou Science and Technology Publishing House, Guiyang</source>, <fpage>526</fpage>–<lpage>539</lpage>. [in Chinese with English summary]</mixed-citation></ref><ref id="B16"><mixed-citation xmlns:xlink="http://www.w3.org/1999/xlink" xlink:type="simple"><person-group><name name-style="western"><surname>Lehrer</surname><given-names>AZ</given-names></name></person-group> (<year>2012</year>) <article-title>Taxonomic Atlas of the postabdominal structures <tp:taxon-name><tp:taxon-name-part taxon-name-part-type="family">Sarcophagidae</tp:taxon-name-part></tp:taxon-name> (<tp:taxon-name><tp:taxon-name-part taxon-name-part-type="class">Insecta</tp:taxon-name-part></tp:taxon-name>, <tp:taxon-name><tp:taxon-name-part taxon-name-part-type="order">Diptera</tp:taxon-name-part></tp:taxon-name>) Vol. II.</article-title><source>Entomologica, Bari</source><volume>44</volume>: <fpage>3</fpage>–<lpage>158</lpage>.</mixed-citation></ref></ref-list></tp:taxon-treatment>
